# Supplementary material for: Insights into the structure and initial host attachment of the flagellotropic bacteriophage 7-7-1
Source: Commun Biol. 2025 Dec 6;9:55. doi: 10.1038/s42003-025-09319-7 (PMC12796354; doi:10.1038/s42003-025-09319-7)
Supplement: Supplementary file 3 — Supplementary Data [file 42003_2025_9319_MOESM3_ESM.xlsx]

## Sheet: Supplementary Figure 9
	Map-map FSC curves
	Full capsid									Tail									Portal								Neck 1								Neck 2, tail terminator, tail sheath & tube								Collar
	wave_number	fsc_nomask	fsc_sphericalmask	fsc_loosemask	fsc_tightmask	fsc_noisesub_raw	fsc_noisesub_true	fsc_noisesub		wave_number	fsc_nomask	fsc_sphericalmask	fsc_loosemask	fsc_tightmask	fsc_noisesub_raw	fsc_noisesub_true	fsc_noisesub		wave_number	fsc_nomask	fsc_loosemask	fsc_tightmask	fsc_noisesub_raw	fsc_noisesub_true	fsc_noisesub		wave_number	fsc_nomask	fsc_loosemask	fsc_tightmask	fsc_noisesub_raw	fsc_noisesub_true	fsc_noisesub		wave_number	fsc_nomask	fsc_loosemask	fsc_tightmask	fsc_noisesub_raw	fsc_noisesub_true	fsc_noisesub		wave_number	fsc_nomask	fsc_loosemask	fsc_tightmask	fsc_noisesub_raw	fsc_noisesub_true	fsc_noisesub
	0.5	1	1	1	1	1	nan	1		0.5	1	1	1	1	1	nan	1		0.5	1	1	1	1	nan	1		0.5	1	1	1	1	nan	1		0.5	1	1	1	1	nan	1		0.5	1	1	1	1	nan	1
	1.5	0.999997	1	1	1	1	1	1		1.5	0.999969	0.999998	0.999998	1	1	0.25	1		1.5	0.999985	0.999999	1	1	1	1		1.5	0.999944	1	0.999999	0.999999	-0.583333	0.999999		1.5	0.999983	0.999999	1	1	1	1		1.5	0.999978	0.999998	0.999999	0.999999	-0.222222	0.999999
	2.5	0.999991	0.999999	1	1	1	1.33333	1		2.5	0.999978	0.999993	0.999996	0.999998	0.999998	-0.032258	0.999998		2.5	0.999884	0.999998	0.999999	0.999999	0.285714	0.999999		2.5	0.999817	0.999997	0.999996	0.999997	-0.4	0.999996		2.5	0.999889	0.999995	0.999999	0.999999	-0.0625	0.999999		2.5	0.99989	0.999994	0.999997	0.999998	-0.175	0.999997
	3.5	0.999997	0.999999	0.999998	0.999999	0.999999	-0.363636	0.999999		3.5	0.99986	0.999965	0.999961	0.999999	0.999998	0.107143	0.999999		3.5	0.999768	0.99999	0.999998	0.999997	0.348837	0.999998		3.5	0.998894	0.999983	0.999991	0.999993	-0.39823	0.999991		3.5	0.999608	0.999955	0.999988	0.99999	-0.223529	0.999988		3.5	0.999795	0.999976	0.999991	0.999991	-0.082192	0.999991
	4.5	0.999965	0.999987	0.999998	0.999999	1	-0.25	0.999999		4.5	0.999944	0.999989	0.999997	0.999999	0.999999	-0.555556	0.999999		4.5	0.999384	0.999916	0.999993	0.999991	0.251572	0.999993		4.5	0.998158	0.999911	0.999978	0.999983	-0.316547	0.999978		4.5	0.999106	0.999869	0.999925	0.999935	-0.168975	0.999925		4.5	0.999709	0.999826	0.99998	0.999981	-0.047771	0.99998
	5.5	0.999907	0.999962	0.999993	0.999999	0.999999	-0.058824	0.999999		5.5	0.998646	0.99985	0.999817	0.99999	0.99999	0	0.99999		5.5	0.998049	0.999469	0.999946	0.999943	0.056663	0.999946		5.5	0.991623	0.999309	0.999944	0.999956	-0.274966	0.999944		5.5	0.995806	0.999538	0.999655	0.999663	-0.022976	0.999655		5.5	0.999032	0.999568	0.999985	0.999984	0.045113	0.999985
	6.5	0.999955	0.999989	0.999996	0.999994	0.999994	0.009709	0.999994		6.5	0.999885	0.999959	0.999977	0.999983	0.999983	0	0.999983		6.5	0.998552	0.999696	0.999756	0.999755	0.002919	0.999756		6.5	0.994021	0.998921	0.999859	0.999885	-0.225389	0.999859		6.5	0.997363	0.999858	0.999927	0.999929	-0.029387	0.999927		6.5	0.999278	0.999902	0.999982	0.999982	0.019417	0.999982
	7.5	0.999917	0.999976	0.999995	0.999998	0.999998	-0.038462	0.999998		7.5	0.999522	0.999902	0.999947	0.999973	0.999974	-0.059908	0.999973		7.5	0.997745	0.999471	0.999859	0.999857	0.01379	0.999859		7.5	0.991606	0.99891	0.99971	0.999757	-0.194158	0.99971		7.5	0.996234	0.999901	0.999955	0.999964	-0.238411	0.999955		7.5	0.998585	0.999935	0.999963	0.999962	0.048137	0.999963
	8.5	0.99947	0.999878	0.999981	0.999993	0.999994	-0.037736	0.999993		8.5	0.999774	0.99995	0.999966	0.999992	0.999994	-0.203704	0.999992		8.5	0.995398	0.998348	0.999845	0.999838	0.042694	0.999845		8.5	0.983791	0.997287	0.999567	0.99963	-0.171452	0.999567		8.5	0.991621	0.999779	0.999946	0.999949	-0.074205	0.999946		8.5	0.997584	0.999555	0.999897	0.999885	0.105864	0.999897
	9.5	0.999777	0.999865	0.999984	0.999992	0.999992	-0.021739	0.999992		9.5	0.999791	0.999955	0.999976	0.999989	0.999989	0.016043	0.999989		9.5	0.99627	0.998102	0.999618	0.999599	0.046373	0.999618		9.5	0.983721	0.995067	0.999429	0.999481	-0.100482	0.999429		9.5	0.990499	0.999097	0.999577	0.999588	-0.027657	0.999577		9.5	0.996554	0.999772	0.999952	0.999948	0.073563	0.999952
	10.5	0.999645	0.999894	0.999981	0.999995	0.999994	0.190476	0.999995		10.5	0.999802	0.999942	0.999955	0.999979	0.999978	0.037433	0.999979		10.5	0.99685	0.997193	0.999049	0.998989	0.059763	0.999049		10.5	0.985987	0.995391	0.999079	0.99916	-0.096232	0.999079		10.5	0.992292	0.999321	0.999596	0.999566	0.068956	0.999596		10.5	0.997786	0.999848	0.999955	0.999952	0.058168	0.999955
	11.5	0.998808	0.99974	0.999969	0.999976	0.999975	0.035377	0.999976		11.5	0.999839	0.999951	0.999961	0.999974	0.999974	0.002268	0.999974		11.5	0.99489	0.995523	0.997626	0.997489	0.054896	0.997626		11.5	0.978872	0.99424	0.998636	0.998776	-0.114326	0.998636		11.5	0.990957	0.999556	0.99975	0.999731	0.072598	0.99975		11.5	0.996797	0.999597	0.999927	0.999922	0.064639	0.999927
	12.5	0.999715	0.999922	0.999982	0.999992	0.999992	-0.061538	0.999992		12.5	0.99983	0.999956	0.999951	0.999974	0.999974	0.015801	0.999974		12.5	0.985315	0.995662	0.996976	0.996806	0.053198	0.996976		12.5	0.958881	0.990155	0.998012	0.998267	-0.146857	0.998012		12.5	0.979236	0.999092	0.999646	0.999628	0.047489	0.999646		12.5	0.991512	0.998072	0.999784	0.999759	0.103678	0.999784
	13.5	0.999495	0.999837	0.999958	0.999986	0.999985	0.024194	0.999986		13.5	0.999556	0.999822	0.99986	0.999931	0.999929	0.031092	0.999931		13.5	0.981226	0.995027	0.997493	0.997323	0.063478	0.997493		13.5	0.960737	0.985196	0.99813	0.998431	-0.191891	0.99813		13.5	0.979483	0.998816	0.999742	0.99972	0.076284	0.999742		13.5	0.990764	0.999498	0.99975	0.999731	0.073484	0.99975
	14.5	0.998954	0.999748	0.999955	0.999978	0.999979	-0.031073	0.999978		14.5	0.999464	0.999754	0.999826	0.999844	0.999846	-0.010449	0.999844		14.5	0.9896	0.997257	0.998042	0.997833	0.096236	0.998042		14.5	0.971061	0.99435	0.998631	0.998848	-0.188467	0.998631		14.5	0.987024	0.999322	0.999846	0.999835	0.062952	0.999846		14.5	0.992081	0.999624	0.999793	0.99979	0.01392	0.999793
	15.5	0.99948	0.999848	0.999943	0.999988	0.999985	0.146939	0.999988		15.5	0.999497	0.999789	0.999887	0.999872	0.999873	-0.007951	0.999872		15.5	0.986381	0.999033	0.998369	0.998114	0.135282	0.998369		15.5	0.969907	0.997287	0.998878	0.998988	-0.108304	0.998878		15.5	0.98818	0.999557	0.999858	0.999849	0.061265	0.999858		15.5	0.990628	0.99947	0.999754	0.999751	0.013627	0.999754
	16.5	0.999506	0.999872	0.999903	0.999955	0.999954	0.033635	0.999955		16.5	0.999527	0.999854	0.999918	0.999929	0.999931	-0.034513	0.999929		16.5	0.983172	0.999395	0.998599	0.998317	0.167717	0.998599		16.5	0.962689	0.997688	0.998831	0.998835	-0.003787	0.998831		16.5	0.986292	0.999597	0.999842	0.999837	0.029326	0.999842		16.5	0.989028	0.999084	0.999508	0.999494	0.029194	0.999508
	17.5	0.999511	0.999878	0.999968	0.999981	0.99998	0.045593	0.999981		17.5	0.999399	0.99981	0.999893	0.999921	0.999921	-0.00303	0.999921		17.5	0.974347	0.99945	0.998601	0.998328	0.163798	0.998601		17.5	0.957744	0.997332	0.998421	0.998319	0.060869	0.998421		17.5	0.984481	0.999572	0.999803	0.9998	0.01374	0.999803		17.5	0.979633	0.998543	0.99929	0.999272	0.024822	0.99929
	18.5	0.999655	0.999871	0.999977	0.999985	0.999985	-0.003937	0.999985		18.5	0.998564	0.999439	0.999698	0.999797	0.999799	-0.009507	0.999797		18.5	0.970258	0.999154	0.997778	0.997513	0.106619	0.997778		18.5	0.958754	0.995997	0.997262	0.996999	0.087496	0.997262		18.5	0.986194	0.999518	0.999768	0.999765	0.013201	0.999768		18.5	0.970582	0.998909	0.999434	0.999412	0.037202	0.999434
	19.5	0.999549	0.999858	0.999959	0.999973	0.999971	0.066667	0.999973		19.5	0.99658	0.99852	0.999325	0.999586	0.999586	0.000144	0.999586		19.5	0.972269	0.998423	0.995953	0.995772	0.042871	0.995953		19.5	0.959042	0.994428	0.994902	0.994457	0.080334	0.994902		19.5	0.98798	0.999373	0.999711	0.999716	-0.01913	0.999711		19.5	0.97479	0.99892	0.999442	0.999413	0.049533	0.999442
	20.5	0.99892	0.999655	0.999894	0.999953	0.999953	0.015075	0.999953		20.5	0.996837	0.998696	0.999345	0.999619	0.999618	0.003898	0.999619		20.5	0.961172	0.997899	0.995035	0.995006	0.005741	0.995035		20.5	0.946731	0.995021	0.993691	0.993385	0.046216	0.993691		20.5	0.9834	0.999042	0.999595	0.999605	-0.025982	0.999595		20.5	0.978389	0.99849	0.999218	0.999168	0.059996	0.999218
	21.5	0.99935	0.999801	0.999943	0.999951	0.999948	0.068493	0.999951		21.5	0.997875	0.999191	0.999498	0.999672	0.999669	0.008476	0.999672		21.5	0.97746	0.998375	0.996565	0.996589	-0.007148	0.996565		21.5	0.952794	0.996475	0.995842	0.995754	0.020872	0.995842		21.5	0.981155	0.998899	0.999489	0.999497	-0.015512	0.999489		21.5	0.988059	0.998694	0.999044	0.998976	0.066077	0.999044
	22.5	0.99887	0.999476	0.999885	0.999934	0.999934	0.000902	0.999934		22.5	0.998093	0.999219	0.999593	0.999749	0.999747	0.009661	0.999749		22.5	0.985085	0.998496	0.997802	0.997819	-0.007543	0.997802		22.5	0.958006	0.996881	0.997515	0.997466	0.019451	0.997515		22.5	0.979177	0.998997	0.999419	0.999407	0.020207	0.999419		22.5	0.990949	0.999041	0.999129	0.999068	0.065298	0.999129
	23.5	0.999198	0.999627	0.999914	0.99995	0.99995	0.003555	0.99995		23.5	0.997752	0.998989	0.999481	0.999726	0.999725	0.004555	0.999726		23.5	0.985051	0.998143	0.998385	0.998408	-0.014074	0.998385		23.5	0.959614	0.996735	0.998046	0.998025	0.010832	0.998046		23.5	0.979536	0.998849	0.998966	0.998942	0.022987	0.998966		23.5	0.991347	0.999174	0.9992	0.999143	0.06682	0.9992
	24.5	0.999315	0.999711	0.999933	0.999928	0.99993	-0.028061	0.999928		24.5	0.996819	0.998654	0.999207	0.999646	0.999642	0.011167	0.999646		24.5	0.981069	0.997574	0.99867	0.998696	-0.019969	0.99867		24.5	0.948174	0.996168	0.997933	0.99794	-0.003414	0.997933		24.5	0.972936	0.998696	0.998705	0.998707	-0.000829	0.998705		24.5	0.989408	0.999197	0.999126	0.999064	0.065745	0.999126
	25.5	0.999115	0.999589	0.999874	0.999916	0.999913	0.041553	0.999916		25.5	0.997355	0.9989	0.999371	0.999699	0.9997	-0.003973	0.999699		25.5	0.972679	0.996682	0.998684	0.998732	-0.037932	0.998684		25.5	0.920144	0.994723	0.997016	0.997075	-0.020071	0.997016		25.5	0.961319	0.998409	0.998694	0.998722	-0.021402	0.998694		25.5	0.983646	0.999084	0.998941	0.998883	0.051724	0.998941
	26.5	0.999087	0.999595	0.999852	0.99991	0.999911	-0.004011	0.99991		26.5	0.997695	0.999107	0.999498	0.999686	0.999683	0.00772	0.999686		26.5	0.966054	0.996438	0.99857	0.998625	-0.040236	0.99857		26.5	0.899267	0.992579	0.995078	0.995295	-0.046088	0.995078		26.5	0.957146	0.998106	0.998837	0.998865	-0.024206	0.998837		26.5	0.97895	0.998809	0.999299	0.999271	0.037634	0.999299
	27.5	0.998888	0.999561	0.999843	0.999894	0.999894	0.003376	0.999894		27.5	0.996498	0.998671	0.999224	0.999497	0.999493	0.007288	0.999497		27.5	0.965778	0.997263	0.998109	0.998183	-0.040583	0.998109		27.5	0.894846	0.991439	0.992973	0.993525	-0.085296	0.992973		27.5	0.953734	0.997805	0.998687	0.998701	-0.010875	0.998687		27.5	0.975533	0.99871	0.999435	0.999396	0.065022	0.999435
	28.5	0.998648	0.999424	0.999792	0.999871	0.999869	0.017679	0.999871		28.5	0.995566	0.99823	0.998938	0.99934	0.999337	0.003149	0.99934		28.5	0.967613	0.99746	0.998	0.998081	-0.042336	0.998		28.5	0.891249	0.990688	0.992181	0.992914	-0.103516	0.992181		28.5	0.95464	0.998216	0.998759	0.998778	-0.015555	0.998759		28.5	0.975059	0.998591	0.999192	0.999122	0.079226	0.999192
	29.5	0.99848	0.999328	0.999759	0.999844	0.99984	0.028667	0.999844		29.5	0.995595	0.997881	0.998646	0.999148	0.999146	0.002582	0.999148		29.5	0.962718	0.99747	0.997995	0.998051	-0.028589	0.997995		29.5	0.881109	0.990695	0.99159	0.992366	-0.101595	0.99159		29.5	0.948199	0.998185	0.998811	0.998816	-0.004684	0.998811		29.5	0.970841	0.998029	0.998573	0.998469	0.068131	0.998573
	30.5	0.998283	0.999185	0.999744	0.999842	0.999838	0.025396	0.999842		30.5	0.994596	0.997398	0.998224	0.999106	0.999103	0.003787	0.999106		30.5	0.961424	0.997585	0.997897	0.997913	-0.007855	0.997897		30.5	0.866005	0.991881	0.990439	0.990941	-0.055431	0.990439		30.5	0.936188	0.997648	0.998728	0.998716	0.009055	0.998728		30.5	0.967874	0.997169	0.998307	0.998252	0.031636	0.998307
	31.5	0.99852	0.999361	0.999763	0.999837	0.999839	-0.009252	0.999837		31.5	0.994633	0.997407	0.998566	0.999177	0.999169	0.008612	0.999177		31.5	0.955456	0.997513	0.997436	0.997385	0.019556	0.997436		31.5	0.855381	0.99249	0.989637	0.989468	0.016084	0.989637		31.5	0.920653	0.996758	0.998391	0.998351	0.023718	0.998391		31.5	0.967328	0.996579	0.998332	0.998341	-0.005496	0.998332
	32.5	0.998422	0.999264	0.999758	0.999818	0.999817	0.002938	0.999818		32.5	0.993904	0.997093	0.99809	0.998952	0.998948	0.003965	0.998952		32.5	0.941952	0.996786	0.996661	0.996559	0.029601	0.996661		32.5	0.812205	0.990878	0.989765	0.98892	0.076225	0.989765		32.5	0.876825	0.994836	0.997254	0.997144	0.038441	0.997254		32.5	0.961576	0.996173	0.998115	0.998172	-0.031367	0.998115
	33.5	0.998061	0.999073	0.999668	0.999771	0.99977	0.000779	0.999771		33.5	0.995207	0.997816	0.998706	0.999192	0.99919	0.002428	0.999192		33.5	0.9166	0.995702	0.996308	0.996202	0.027891	0.996308		33.5	0.741554	0.988031	0.990289	0.989049	0.113248	0.990289		33.5	0.797058	0.991339	0.996024	0.995848	0.042365	0.996024		33.5	0.943835	0.99659	0.997851	0.997969	-0.058281	0.997851
	34.5	0.997424	0.99878	0.999601	0.999703	0.999707	-0.01138	0.999703		34.5	0.99578	0.998202	0.998893	0.999289	0.999286	0.004924	0.999289		34.5	0.894479	0.995092	0.996578	0.996576	0.000557	0.996578		34.5	0.703592	0.984515	0.989451	0.988322	0.096738	0.989451		34.5	0.784053	0.989741	0.995807	0.995688	0.027742	0.995807		34.5	0.931695	0.997206	0.997806	0.997892	-0.040682	0.997806
	35.5	0.996874	0.998668	0.999566	0.999599	0.999604	-0.010982	0.999599		35.5	0.994383	0.997864	0.998655	0.999321	0.999323	-0.0037	0.999321		35.5	0.874862	0.995078	0.997068	0.997132	-0.022509	0.997068		35.5	0.677738	0.982673	0.98833	0.987672	0.053326	0.98833		35.5	0.784924	0.990398	0.995944	0.995855	0.021654	0.995944		35.5	0.914354	0.996598	0.9977	0.997723	-0.009893	0.9977
	36.5	0.99659	0.998215	0.999306	0.999452	0.999453	-0.001634	0.999452		36.5	0.99403	0.997391	0.998489	0.999274	0.999274	0.000411	0.999274		36.5	0.859597	0.994399	0.997137	0.997219	-0.029603	0.997137		36.5	0.661647	0.978919	0.988052	0.987805	0.02024	0.988052		36.5	0.799046	0.99033	0.996049	0.995919	0.031867	0.996049		36.5	0.90772	0.994212	0.997011	0.997029	-0.006381	0.997011
	37.5	0.995567	0.997645	0.99919	0.999435	0.999437	-0.003707	0.999435		37.5	0.99459	0.997588	0.998594	0.999235	0.999229	0.008578	0.999235		37.5	0.8572	0.993492	0.997086	0.997165	-0.027601	0.997086		37.5	0.670522	0.974841	0.988148	0.987822	0.026748	0.988148		37.5	0.818317	0.990101	0.996079	0.995944	0.033314	0.996079		37.5	0.904102	0.992223	0.996249	0.996379	-0.035938	0.996249
	38.5	0.996072	0.997947	0.999333	0.999337	0.99934	-0.005784	0.999337		38.5	0.99366	0.996948	0.998145	0.999043	0.999046	-0.003311	0.999043		38.5	0.836466	0.991865	0.996464	0.996586	-0.03577	0.996464		38.5	0.648484	0.974753	0.987429	0.986656	0.057917	0.987429		38.5	0.829992	0.990356	0.995984	0.99588	0.025303	0.995984		38.5	0.904937	0.992818	0.996247	0.99636	-0.031094	0.996247
	39.5	0.996301	0.998155	0.999096	0.999258	0.999261	-0.004194	0.999258		39.5	0.992463	0.996944	0.998186	0.999011	0.999012	-0.000664	0.999011		39.5	0.823641	0.991128	0.995343	0.995563	-0.049664	0.995343		39.5	0.610096	0.974245	0.985019	0.983505	0.091774	0.985019		39.5	0.830989	0.990389	0.996004	0.995859	0.035089	0.996004		39.5	0.884396	0.991957	0.996183	0.996143	0.010337	0.996183
	40.5	0.995442	0.997517	0.999071	0.99919	0.999192	-0.002656	0.99919		40.5	0.99371	0.997256	0.998413	0.999026	0.999027	-0.001041	0.999026		40.5	0.786822	0.990526	0.993771	0.994139	-0.06262	0.993771		40.5	0.566198	0.96839	0.980469	0.978332	0.098623	0.980469		40.5	0.805708	0.989378	0.995508	0.995319	0.040327	0.995508		40.5	0.885907	0.989492	0.995735	0.995573	0.036766	0.995735
	41.5	0.995713	0.997727	0.998734	0.999066	0.999065	0.001784	0.999066		41.5	0.991753	0.996355	0.997884	0.998772	0.998781	-0.007386	0.998772		41.5	0.76385	0.988538	0.993115	0.993515	-0.061727	0.993115		41.5	0.528479	0.958954	0.977753	0.975549	0.090145	0.977753		41.5	0.7917	0.987498	0.995246	0.994947	0.059089	0.995246		41.5	0.860755	0.989161	0.995731	0.995568	0.036674	0.995731
	42.5	0.993451	0.996556	0.99853	0.999049	0.999047	0.001939	0.999049		42.5	0.988827	0.994968	0.997023	0.998188	0.998192	-0.00211	0.998188		42.5	0.72932	0.986202	0.994487	0.994627	-0.025992	0.994487		42.5	0.499167	0.953911	0.977988	0.976274	0.072214	0.977988		42.5	0.772751	0.984517	0.994895	0.994593	0.055706	0.994895		42.5	0.838811	0.990428	0.996171	0.996069	0.025853	0.996171
	43.5	0.995315	0.997671	0.998269	0.998462	0.99846	0.001741	0.998462		43.5	0.989365	0.995467	0.997253	0.998323	0.99832	0.001632	0.998323		43.5	0.757994	0.98571	0.996218	0.996245	-0.007223	0.996218		43.5	0.516144	0.956695	0.979536	0.978408	0.052264	0.979536		43.5	0.784869	0.985686	0.994767	0.994482	0.051674	0.994767		43.5	0.847056	0.990648	0.99622	0.996141	0.020329	0.99622
	44.5	0.993191	0.996549	0.997949	0.998176	0.998168	0.0041	0.998176		44.5	0.98992	0.995118	0.99708	0.998322	0.99832	0.000745	0.998322		44.5	0.762411	0.9867	0.997002	0.997063	-0.020697	0.997002		44.5	0.532096	0.959424	0.97978	0.978921	0.040769	0.97978		44.5	0.800463	0.988352	0.994979	0.994694	0.053663	0.994979		44.5	0.849777	0.989364	0.99549	0.995426	0.01402	0.99549
	45.5	0.994224	0.996961	0.997917	0.998214	0.998206	0.00485	0.998214		45.5	0.987438	0.993906	0.996432	0.998111	0.998118	-0.003673	0.998111		45.5	0.765862	0.986736	0.996957	0.997081	-0.042431	0.996957		45.5	0.541226	0.962138	0.978027	0.977301	0.031952	0.978027		45.5	0.80953	0.989459	0.995414	0.995144	0.055644	0.995414		45.5	0.853115	0.988191	0.994867	0.994834	0.006496	0.994867
	46.5	0.989157	0.994176	0.996957	0.998098	0.998101	-0.001475	0.998098		46.5	0.986077	0.993995	0.996238	0.997879	0.997878	0.000421	0.997879		46.5	0.745215	0.986096	0.996519	0.996616	-0.028658	0.996519		46.5	0.506863	0.963242	0.976142	0.975263	0.035533	0.976142		46.5	0.789249	0.987912	0.995225	0.994891	0.06539	0.995225		46.5	0.848497	0.987266	0.994998	0.995003	-0.000954	0.994998
	47.5	0.990546	0.994819	0.996076	0.99725	0.997254	-0.00152	0.99725		47.5	0.984334	0.993098	0.995435	0.997492	0.997488	0.001614	0.997492		47.5	0.749345	0.985668	0.995815	0.99585	-0.008315	0.995815		47.5	0.500464	0.961519	0.974343	0.972973	0.050676	0.974343		47.5	0.775786	0.986327	0.994635	0.994318	0.055754	0.994635		47.5	0.85428	0.987747	0.995343	0.995358	-0.003146	0.995343
	48.5	0.984345	0.990745	0.995948	0.996865	0.996857	0.002466	0.996865		48.5	0.98574	0.993951	0.996514	0.998032	0.998031	0.000545	0.998032		48.5	0.719508	0.982722	0.994452	0.994348	0.018266	0.994452		48.5	0.463039	0.953716	0.973971	0.971874	0.074535	0.973971		48.5	0.757873	0.985328	0.993959	0.99368	0.044229	0.993959		48.5	0.834351	0.988479	0.994922	0.994984	-0.012513	0.994922
	49.5	0.983733	0.990738	0.995848	0.997639	0.997631	0.003497	0.997639		49.5	0.983607	0.992647	0.995857	0.997816	0.997809	0.003237	0.997816		49.5	0.6624	0.979387	0.99292	0.992717	0.027892	0.99292		49.5	0.424075	0.942763	0.973994	0.971733	0.079995	0.973994		49.5	0.738388	0.984399	0.993598	0.993313	0.042596	0.993598		49.5	0.823212	0.988698	0.994565	0.994671	-0.01974	0.994565
	50.5	0.98351	0.989937	0.996932	0.997651	0.997641	0.004219	0.997651		50.5	0.981825	0.992295	0.995381	0.997358	0.99735	0.003283	0.997358		50.5	0.680731	0.979207	0.993142	0.992967	0.024932	0.993142		50.5	0.412847	0.936955	0.974759	0.97269	0.075757	0.974759		50.5	0.723008	0.982033	0.993003	0.992636	0.049817	0.993003		50.5	0.824788	0.988943	0.995102	0.995225	-0.025803	0.995102
	51.5	0.984213	0.991333	0.997524	0.99839	0.998392	-0.001335	0.99839		51.5	0.977607	0.990273	0.994247	0.996652	0.996637	0.004555	0.996652		51.5	0.662246	0.982464	0.994093	0.993912	0.029764	0.994093		51.5	0.384224	0.942178	0.976272	0.974611	0.065404	0.976272		51.5	0.708688	0.979171	0.991763	0.991352	0.047537	0.991763		51.5	0.816005	0.988832	0.995363	0.995466	-0.022849	0.995363
	52.5	0.984789	0.992124	0.997457	0.998427	0.99843	-0.001708	0.998427		52.5	0.976149	0.989247	0.993499	0.996239	0.996227	0.003018	0.996239		52.5	0.676227	0.983459	0.994133	0.993879	0.041598	0.994133		52.5	0.386645	0.950272	0.977408	0.976051	0.056665	0.977408		52.5	0.693318	0.976172	0.990929	0.990571	0.037918	0.990929		52.5	0.814949	0.988017	0.994537	0.99464	-0.019104	0.994537
	53.5	0.98263	0.990264	0.996972	0.998252	0.99825	0.000818	0.998252		53.5	0.97082	0.987248	0.992559	0.996176	0.996176	-0.000125	0.996176		53.5	0.686722	0.982047	0.993587	0.993201	0.056706	0.993587		53.5	0.417569	0.955993	0.978766	0.977476	0.057293	0.978766		53.5	0.695134	0.975136	0.991533	0.99113	0.045408	0.991533		53.5	0.816879	0.987694	0.99381	0.993916	-0.01734	0.99381
	54.5	0.986944	0.993341	0.997681	0.998588	0.998586	0.00156	0.998588		54.5	0.966908	0.985411	0.991475	0.995837	0.995823	0.003225	0.995837		54.5	0.694414	0.980366	0.992998	0.992616	0.051763	0.992998		54.5	0.435639	0.958067	0.979702	0.978487	0.05649	0.979702		54.5	0.707148	0.976956	0.992218	0.991895	0.039925	0.992218		54.5	0.813644	0.986599	0.993904	0.993978	-0.012254	0.993904
	55.5	0.984641	0.99176	0.99741	0.998589	0.998586	0.002234	0.998589		55.5	0.964731	0.984609	0.990055	0.995262	0.995233	0.006039	0.995262		55.5	0.635036	0.979682	0.993184	0.992853	0.046383	0.993184		55.5	0.388933	0.957991	0.980759	0.979605	0.056617	0.980759		55.5	0.67351	0.975092	0.991794	0.991552	0.028679	0.991794		55.5	0.770449	0.982343	0.993692	0.993685	0.000991	0.993692
	56.5	0.985167	0.992395	0.997425	0.998562	0.998562	-0.000415	0.998562		56.5	0.957615	0.980898	0.988092	0.994341	0.994333	0.001483	0.994341		56.5	0.59723	0.979379	0.993042	0.992885	0.022016	0.993042		56.5	0.357195	0.956669	0.981663	0.980484	0.06041	0.981663		56.5	0.649602	0.97359	0.991521	0.99127	0.028751	0.991521		56.5	0.72391	0.977753	0.9924	0.992356	0.005817	0.9924
	57.5	0.984675	0.992446	0.997792	0.998678	0.99867	0.006003	0.998678		57.5	0.959447	0.983366	0.990357	0.994589	0.994567	0.003983	0.994589		57.5	0.639882	0.978777	0.992378	0.992407	-0.003807	0.992378		57.5	0.38137	0.954707	0.981605	0.980408	0.061048	0.981605		57.5	0.675937	0.976014	0.992321	0.992052	0.033941	0.992321		57.5	0.743848	0.980934	0.991586	0.991557	0.003375	0.991586
	58.5	0.982873	0.991541	0.997526	0.998757	0.998754	0.002774	0.998757		58.5	0.960191	0.983612	0.990764	0.99469	0.994659	0.005781	0.99469		58.5	0.63111	0.977039	0.990918	0.991148	-0.026039	0.990918		58.5	0.366262	0.952811	0.981025	0.979804	0.060448	0.981025		58.5	0.68176	0.977073	0.992925	0.992765	0.022137	0.992925		58.5	0.74372	0.985646	0.992495	0.992411	0.011168	0.992495
	59.5	0.980921	0.990938	0.997527	0.998625	0.998627	-0.001476	0.998625		59.5	0.955112	0.980344	0.987689	0.993523	0.993504	0.002808	0.993523		59.5	0.591841	0.975127	0.989882	0.990211	-0.033622	0.989882		59.5	0.360895	0.94767	0.979581	0.978571	0.047121	0.979581		59.5	0.693499	0.977453	0.99313	0.993033	0.013944	0.99313		59.5	0.746356	0.986479	0.993085	0.992964	0.017155	0.993085
	60.5	0.978548	0.989632	0.996984	0.998545	0.998555	-0.007052	0.998545		60.5	0.941386	0.975241	0.985552	0.992352	0.992344	0.000997	0.992352		60.5	0.59815	0.973724	0.989902	0.990167	-0.026937	0.989902		60.5	0.336198	0.941954	0.977799	0.97726	0.023716	0.977799		60.5	0.690168	0.97596	0.992457	0.99238	0.010184	0.992457		60.5	0.735603	0.984834	0.992799	0.99273	0.009437	0.992799
	61.5	0.981182	0.991367	0.997329	0.99868	0.998675	0.003913	0.99868		61.5	0.938078	0.972481	0.984102	0.991203	0.991202	0.000115	0.991203		61.5	0.597149	0.973654	0.990738	0.99086	-0.013343	0.990738		61.5	0.328508	0.939975	0.976677	0.976795	-0.005083	0.976677		61.5	0.660993	0.973251	0.991563	0.991517	0.005501	0.991563		61.5	0.73659	0.984085	0.992823	0.992896	-0.010227	0.992823
	62.5	0.980724	0.990745	0.997247	0.998633	0.998629	0.002826	0.998633		62.5	0.940905	0.973481	0.984047	0.990974	0.990947	0.002996	0.990974		62.5	0.592283	0.97253	0.991349	0.991312	0.004288	0.991349		62.5	0.326141	0.940644	0.975716	0.97634	-0.026387	0.975716		62.5	0.628728	0.971465	0.990815	0.990758	0.006191	0.990815		62.5	0.731107	0.98501	0.994003	0.994092	-0.015043	0.994003
	63.5	0.980346	0.991345	0.997257	0.998674	0.99867	0.00345	0.998674		63.5	0.947173	0.977706	0.986894	0.992408	0.992389	0.002483	0.992408		63.5	0.592988	0.972617	0.991655	0.991509	0.017199	0.991655		63.5	0.319948	0.940342	0.974185	0.975108	-0.037096	0.974185		63.5	0.621568	0.970784	0.990787	0.990655	0.014147	0.990787		63.5	0.730007	0.985177	0.994911	0.994936	-0.004931	0.994911
	64.5	0.982289	0.992613	0.997557	0.998697	0.998695	0.001507	0.998697		64.5	0.948395	0.978434	0.98672	0.993021	0.993003	0.002471	0.993021		64.5	0.607465	0.972871	0.991847	0.991691	0.018816	0.991847		64.5	0.319275	0.936859	0.971991	0.972672	-0.02495	0.971991		64.5	0.628178	0.971747	0.991614	0.991474	0.016408	0.991614		64.5	0.736716	0.984096	0.994632	0.994607	0.004575	0.994632
	65.5	0.985069	0.9932	0.997521	0.998991	0.998994	-0.00308	0.998991		65.5	0.935021	0.970948	0.982092	0.991299	0.991266	0.003794	0.991299		65.5	0.623316	0.972146	0.99173	0.991642	0.010597	0.99173		65.5	0.333778	0.932401	0.970068	0.970605	-0.018251	0.970068		65.5	0.654531	0.970599	0.991648	0.991515	0.0157	0.991648		65.5	0.75498	0.98199	0.993142	0.993021	0.017304	0.993142
	66.5	0.984968	0.993197	0.997778	0.999039	0.999046	-0.007562	0.999039		66.5	0.919707	0.965282	0.979333	0.98904	0.989047	-0.000648	0.98904		66.5	0.579943	0.971203	0.991571	0.99154	0.003741	0.991571		66.5	0.311608	0.932436	0.969395	0.969388	0.000224	0.969395		66.5	0.628127	0.968751	0.991337	0.991196	0.016004	0.991337		66.5	0.720216	0.980907	0.991979	0.991762	0.026364	0.991979
	67.5	0.985407	0.993727	0.997615	0.999089	0.999086	0.003846	0.999089		67.5	0.918632	0.964204	0.977476	0.987894	0.987935	-0.003409	0.987894		67.5	0.52885	0.970988	0.991235	0.99121	0.00278	0.991235		67.5	0.273427	0.935122	0.970666	0.969971	0.023136	0.970666		67.5	0.592341	0.965159	0.990687	0.990438	0.026007	0.990687		67.5	0.667724	0.981018	0.991966	0.991718	0.029911	0.991966
	68.5	0.984083	0.992802	0.997488	0.998976	0.998978	-0.0021	0.998976		68.5	0.906945	0.959092	0.974281	0.986705	0.986697	0.000623	0.986705		68.5	0.523247	0.970704	0.991013	0.990908	0.011525	0.991013		68.5	0.270144	0.937235	0.971861	0.970006	0.061838	0.971861		68.5	0.574001	0.963446	0.990112	0.989856	0.025289	0.990112		68.5	0.674529	0.981992	0.992695	0.99244	0.033766	0.992695
	69.5	0.983633	0.992176	0.997173	0.998813	0.998821	-0.006926	0.998813		69.5	0.911898	0.962289	0.977973	0.987561	0.987597	-0.002864	0.987561		69.5	0.538048	0.970298	0.991266	0.991151	0.013021	0.991266		69.5	0.266298	0.937972	0.972035	0.969148	0.093575	0.972035		69.5	0.572314	0.965206	0.99007	0.989832	0.0234	0.99007		69.5	0.674052	0.980899	0.99293	0.992629	0.0409	0.99293
	70.5	0.981703	0.991313	0.99697	0.998631	0.998643	-0.00865	0.998631		70.5	0.920597	0.965662	0.979731	0.988492	0.988516	-0.002087	0.988492		70.5	0.534726	0.970139	0.99135	0.991188	0.018345	0.99135		70.5	0.265172	0.936989	0.971171	0.967733	0.106541	0.971171		70.5	0.602841	0.968644	0.990838	0.990578	0.027575	0.990838		70.5	0.654622	0.97671	0.991894	0.991564	0.039085	0.991894
	71.5	0.982981	0.991791	0.997094	0.998705	0.998709	-0.003001	0.998705		71.5	0.915258	0.96308	0.978594	0.988217	0.988218	-0.000147	0.988217		71.5	0.524271	0.972045	0.99173	0.991565	0.01951	0.99173		71.5	0.256802	0.937168	0.96995	0.966629	0.09952	0.96995		71.5	0.595702	0.967874	0.990872	0.990564	0.032725	0.990872		71.5	0.617005	0.972762	0.988837	0.988649	0.016521	0.988837
	72.5	0.980397	0.990795	0.996651	0.998675	0.998684	-0.007112	0.998675		72.5	0.919894	0.964645	0.978409	0.988472	0.988494	-0.001901	0.988472		72.5	0.524123	0.974675	0.991888	0.991793	0.011634	0.991888		72.5	0.256459	0.937203	0.969907	0.967626	0.070464	0.969907		72.5	0.576209	0.962705	0.989577	0.989401	0.01664	0.989577		72.5	0.621662	0.974413	0.986472	0.986486	-0.001067	0.986472
	73.5	0.978647	0.989978	0.996967	0.998604	0.998599	0.003701	0.998604		73.5	0.915846	0.964704	0.978662	0.988066	0.988057	0.000754	0.988066		73.5	0.504138	0.97498	0.991936	0.99198	-0.005485	0.991936		73.5	0.249421	0.93556	0.970968	0.969616	0.044507	0.970968		73.5	0.53232	0.955626	0.987534	0.987355	0.014118	0.987534		73.5	0.610516	0.974521	0.985704	0.985724	-0.001394	0.985704
	74.5	0.976649	0.989109	0.996471	0.998446	0.998453	-0.004509	0.998446		74.5	0.916566	0.96404	0.976741	0.987695	0.98767	0.00203	0.987695		74.5	0.521086	0.973695	0.992028	0.992193	-0.021118	0.992028		74.5	0.252757	0.932622	0.972738	0.971785	0.033804	0.972738		74.5	0.508763	0.951269	0.985746	0.985429	0.021738	0.985746		74.5	0.613324	0.971806	0.985867	0.985777	0.006328	0.985867
	75.5	0.977196	0.989066	0.996486	0.998491	0.998484	0.004483	0.998491		75.5	0.925284	0.968587	0.980746	0.989462	0.989436	0.002449	0.989462		75.5	0.50437	0.97209	0.992242	0.992488	-0.032786	0.992242		75.5	0.234481	0.929976	0.973486	0.972357	0.040816	0.973486		75.5	0.499839	0.949376	0.985068	0.984643	0.027696	0.985068		75.5	0.605265	0.968781	0.985494	0.985229	0.017905	0.985494
	76.5	0.976143	0.988265	0.996084	0.998478	0.998482	-0.002198	0.998478		76.5	0.912333	0.965782	0.979315	0.98857	0.988494	0.006621	0.98857		76.5	0.494941	0.969387	0.992229	0.992417	-0.024846	0.992229		76.5	0.23255	0.926853	0.972895	0.971258	0.056974	0.972895		76.5	0.493284	0.950768	0.985385	0.985094	0.01949	0.985385		76.5	0.603746	0.96766	0.985738	0.985324	0.028199	0.985738
	77.5	0.974229	0.987326	0.995806	0.998305	0.998304	0.000773	0.998305		77.5	0.91275	0.964551	0.978709	0.98823	0.988216	0.001179	0.98823		77.5	0.481087	0.966933	0.992135	0.992155	-0.002621	0.992135		77.5	0.225904	0.923123	0.970828	0.968571	0.071787	0.970828		77.5	0.505936	0.951328	0.98554	0.985496	0.002996	0.98554		77.5	0.58123	0.967757	0.986381	0.985942	0.031215	0.986381
	78.5	0.973431	0.987215	0.995646	0.998335	0.998334	0.000358	0.998335		78.5	0.918299	0.963682	0.979261	0.988177	0.988203	-0.002173	0.988177		78.5	0.466108	0.963473	0.991847	0.991689	0.019019	0.991847		78.5	0.207943	0.917374	0.968788	0.965923	0.084089	0.968788		78.5	0.498711	0.949273	0.985	0.985005	-0.00033	0.985		78.5	0.582878	0.968602	0.986573	0.986219	0.025648	0.986573
	79.5	0.976252	0.988428	0.996004	0.998429	0.998444	-0.009539	0.998429		79.5	0.910852	0.961833	0.976691	0.986552	0.986593	-0.003076	0.986552		79.5	0.440096	0.961381	0.991544	0.991433	0.012927	0.991544		79.5	0.192621	0.90824	0.966216	0.962474	0.099713	0.966216		79.5	0.468694	0.943398	0.982982	0.982705	0.016002	0.982982		79.5	0.586506	0.96875	0.986179	0.986039	0.009982	0.986179
	80.5	0.975623	0.988509	0.995926	0.998248	0.99826	-0.006955	0.998248		80.5	0.91946	0.965166	0.978251	0.987071	0.987083	-0.000891	0.987071		80.5	0.421474	0.961155	0.991333	0.991388	-0.006354	0.991333		80.5	0.182977	0.899918	0.963983	0.958823	0.12532	0.963983		80.5	0.429498	0.934378	0.979965	0.979368	0.028961	0.979965		80.5	0.583603	0.968983	0.986314	0.986283	0.00226	0.986314
	81.5	0.974599	0.987829	0.995464	0.998188	0.998198	-0.005722	0.998188		81.5	0.925156	0.967184	0.97867	0.98785	0.987811	0.003159	0.98785		81.5	0.41063	0.962205	0.991311	0.991492	-0.021277	0.991311		81.5	0.171853	0.8931	0.961383	0.953486	0.169782	0.961383		81.5	0.40236	0.925468	0.976315	0.975441	0.035604	0.976315		81.5	0.559473	0.967833	0.986659	0.986617	0.003091	0.986659
	82.5	0.971594	0.98704	0.995459	0.99811	0.998106	0.002234	0.99811		82.5	0.924873	0.968097	0.978708	0.987852	0.98781	0.003447	0.987852		82.5	0.409649	0.960673	0.9911	0.991091	0.000957	0.9911		82.5	0.163085	0.88832	0.958017	0.945744	0.226199	0.958017		82.5	0.386509	0.920329	0.973798	0.972937	0.031825	0.973798		82.5	0.540564	0.963484	0.985941	0.985895	0.003292	0.985941
	83.5	0.969967	0.985368	0.994953	0.998016	0.998002	0.006921	0.998016		83.5	0.922664	0.967821	0.980401	0.988721	0.988704	0.001509	0.988721		83.5	0.405301	0.958812	0.990979	0.990586	0.0417	0.990979		83.5	0.162314	0.884786	0.952788	0.932376	0.301843	0.952788		83.5	0.392631	0.924113	0.975148	0.974257	0.034638	0.975148		83.5	0.515891	0.960576	0.984506	0.984491	0.000972	0.984506
	84.5	0.968183	0.985008	0.995145	0.997868	0.997864	0.001675	0.997868		84.5	0.916249	0.96578	0.978818	0.988791	0.98884	-0.00438	0.988791		84.5	0.354792	0.955741	0.990422	0.98965	0.074506	0.990422		84.5	0.14806	0.879241	0.946577	0.911992	0.392974	0.946577		84.5	0.407927	0.929742	0.97699	0.976039	0.039728	0.97699		84.5	0.48958	0.96028	0.983606	0.983592	0.000857	0.983606
	85.5	0.969385	0.985653	0.994963	0.997803	0.997791	0.005504	0.997803		85.5	0.911064	0.963483	0.977422	0.987365	0.98738	-0.0012	0.987365		85.5	0.336539	0.952217	0.989118	0.988456	0.057347	0.989118		85.5	0.130264	0.869966	0.939098	0.880158	0.491816	0.939098		85.5	0.391681	0.92759	0.977221	0.976153	0.044822	0.977221		85.5	0.460192	0.957881	0.983717	0.983604	0.006885	0.983717
	86.5	0.969239	0.984983	0.994753	0.997899	0.997904	-0.002759	0.997899		86.5	0.90696	0.960696	0.976787	0.986294	0.986351	-0.004179	0.986294		86.5	0.309001	0.948319	0.987333	0.986946	0.029611	0.987333		86.5	0.123132	0.859397	0.931971	0.833984	0.590224	0.931971		86.5	0.37131	0.917458	0.974973	0.974035	0.036151	0.974973		86.5	0.443788	0.950084	0.982312	0.982146	0.009274	0.982312
	87.5	0.970168	0.985769	0.995148	0.997986	0.997987	-0.000533	0.997986		87.5	0.906351	0.960239	0.974611	0.985526	0.985471	0.003819	0.985526		87.5	0.310922	0.94402	0.985087	0.985292	-0.013916	0.985087		87.5	0.118293	0.854279	0.926749	0.778475	0.669334	0.669334		87.5	0.353583	0.910464	0.973148	0.972382	0.027742	0.973148		87.5	0.443954	0.944386	0.980477	0.98032	0.007962	0.980477
	88.5	0.96881	0.984915	0.99515	0.998038	0.998042	-0.002009	0.998038		88.5	0.905265	0.959277	0.973895	0.985628	0.985451	0.012204	0.985628		88.5	0.306924	0.939185	0.983298	0.983463	-0.009962	0.983298		88.5	0.108075	0.849505	0.923091	0.722173	0.723176	0.723176		88.5	0.332358	0.902614	0.970835	0.969915	0.030594	0.970835		88.5	0.433336	0.942169	0.979	0.978842	0.007437	0.979
	89.5	0.963769	0.982194	0.994188	0.997606	0.997608	-0.000847	0.997606		89.5	0.903799	0.957664	0.974286	0.986576	0.98641	0.012232	0.986576		89.5	0.28239	0.936492	0.982371	0.982055	0.017627	0.982371		89.5	0.096955	0.845127	0.921806	0.681244	0.754689	0.754689		89.5	0.305048	0.891301	0.968152	0.966659	0.044774	0.968152		89.5	0.423264	0.941265	0.97838	0.978155	0.010306	0.97838
	90.5	0.962895	0.982005	0.993867	0.997248	0.997251	-0.001149	0.997248		90.5	0.894133	0.954615	0.971498	0.983979	0.983863	0.007177	0.983979		90.5	0.288889	0.937918	0.982332	0.981224	0.058983	0.982332		90.5	0.102196	0.840771	0.921647	0.646079	0.778615	0.778615		90.5	0.296188	0.883442	0.966138	0.963646	0.068548	0.966138		90.5	0.413956	0.941606	0.977839	0.977658	0.008089	0.977839
	91.5	0.960023	0.980189	0.993602	0.997384	0.997391	-0.002673	0.997384		91.5	0.87665	0.947454	0.966292	0.980131	0.97994	0.009544	0.980131		91.5	0.286887	0.941882	0.982327	0.98078	0.08049	0.982327		91.5	0.10816	0.840389	0.921705	0.616998	0.795576	0.795576		91.5	0.303849	0.88612	0.965042	0.961602	0.089579	0.965042		91.5	0.436879	0.94342	0.978138	0.978126	0.000531	0.978138
	92.5	0.958186	0.979285	0.993263	0.997338	0.997353	-0.005878	0.997338		92.5	0.876804	0.947067	0.966004	0.980167	0.979803	0.018011	0.980167		92.5	0.291677	0.940847	0.981598	0.980168	0.072131	0.981598		92.5	0.10306	0.835928	0.918948	0.581987	0.806103	0.806103		92.5	0.282406	0.882181	0.963023	0.958906	0.100187	0.963023		92.5	0.413296	0.943848	0.978815	0.978687	0.006015	0.978815
	93.5	0.957646	0.979175	0.993487	0.997561	0.997563	-0.000783	0.997561		93.5	0.881854	0.95028	0.968644	0.982044	0.981785	0.014173	0.982044		93.5	0.261151	0.93425	0.980573	0.979579	0.048711	0.980573		93.5	0.089531	0.827968	0.914774	0.548372	0.811292	0.811292		93.5	0.263083	0.867577	0.957639	0.952218	0.113446	0.957639		93.5	0.383356	0.941534	0.97835	0.977859	0.022172	0.97835
	94.5	0.953605	0.97654	0.992794	0.997214	0.997222	-0.002896	0.997214		94.5	0.87078	0.947408	0.966071	0.980986	0.98084	0.007597	0.980986		94.5	0.219563	0.927947	0.97957	0.978818	0.035467	0.97957		94.5	0.075465	0.816405	0.908019	0.521375	0.807823	0.807823		94.5	0.242952	0.850793	0.952389	0.94559	0.124971	0.952389		94.5	0.35339	0.939873	0.977102	0.976178	0.038792	0.977102
	95.5	0.949075	0.974327	0.991926	0.996725	0.996741	-0.004791	0.996725		95.5	0.85707	0.942343	0.964366	0.978932	0.97874	0.009003	0.978932		95.5	0.229128	0.926376	0.979381	0.978131	0.057139	0.979381		95.5	0.077262	0.808038	0.902356	0.501864	0.803982	0.803982		95.5	0.229565	0.848135	0.951177	0.94366	0.13342	0.951177		95.5	0.350321	0.938196	0.976332	0.975334	0.04047	0.976332
	96.5	0.94663	0.974066	0.991491	0.996557	0.996561	-0.001057	0.996557		96.5	0.845625	0.936562	0.961344	0.977861	0.977658	0.009071	0.977861		96.5	0.197215	0.924143	0.978482	0.976367	0.089492	0.978482		96.5	0.069418	0.79824	0.897181	0.48715	0.799514	0.799514		96.5	0.212027	0.847378	0.950267	0.942182	0.139822	0.950267		96.5	0.337193	0.931266	0.975735	0.974967	0.030685	0.975735
	97.5	0.947969	0.975102	0.991727	0.996523	0.996526	-0.000772	0.996523		97.5	0.863122	0.940498	0.961993	0.976893	0.976628	0.011339	0.976893		97.5	0.194393	0.913457	0.976086	0.972772	0.1217	0.976086		97.5	0.061923	0.78005	0.892585	0.474535	0.795582	0.795582		97.5	0.20111	0.839812	0.945224	0.936505	0.137318	0.945224		97.5	0.297358	0.920701	0.973354	0.972504	0.030899	0.973354
	98.5	0.949118	0.975469	0.991983	0.996623	0.996621	0.00067	0.996623		98.5	0.847768	0.933387	0.956921	0.97341	0.973041	0.013679	0.97341		98.5	0.170038	0.897436	0.972278	0.967629	0.14364	0.972278		98.5	0.052434	0.752062	0.884971	0.452745	0.789808	0.789808		98.5	0.17974	0.816204	0.936928	0.926612	0.140572	0.936928		98.5	0.270424	0.909553	0.969343	0.96787	0.045825	0.969343
	99.5	0.947907	0.975396	0.99185	0.996587	0.996565	0.006541	0.996587		99.5	0.821884	0.921511	0.95042	0.971014	0.970021	0.033122	0.971014		99.5	0.162982	0.880506	0.966773	0.960573	0.157243	0.966773		99.5	0.056304	0.724071	0.875131	0.418617	0.785221	0.785221		99.5	0.164796	0.798697	0.931592	0.918199	0.163726	0.931592		99.5	0.266818	0.904481	0.968235	0.966514	0.051405	0.968235
	100.5	0.948623	0.975731	0.991038	0.996475	0.996464	0.002984	0.996475		100.5	0.791197	0.90654	0.940408	0.965894	0.964276	0.045311	0.965894		100.5	0.152119	0.868338	0.961091	0.950562	0.212977	0.961091		100.5	0.043851	0.704168	0.862839	0.376901	0.779873	0.779873		100.5	0.186964	0.803926	0.933807	0.918776	0.185056	0.933807		100.5	0.266383	0.905307	0.969611	0.968524	0.03454	0.969611
	101.5	0.948466	0.975652	0.991043	0.996503	0.996481	0.006199	0.996503		101.5	0.765456	0.894183	0.932517	0.961078	0.959144	0.047337	0.961078		101.5	0.152718	0.867618	0.959018	0.938487	0.333765	0.959018		101.5	0.059436	0.699728	0.851552	0.342623	0.774182	0.774182		101.5	0.189781	0.811568	0.934752	0.919286	0.191616	0.934752		101.5	0.269939	0.905254	0.968773	0.968004	0.024041	0.968773
	102.5	0.951291	0.977063	0.992279	0.996779	0.996778	0.000148	0.996779		102.5	0.76147	0.892805	0.930175	0.960577	0.957955	0.062365	0.960577		102.5	0.142809	0.873262	0.959273	0.920621	0.486929	0.959273		102.5	0.050265	0.702063	0.845066	0.32621	0.770056	0.770056		102.5	0.19116	0.813479	0.933831	0.915824	0.213915	0.933831		102.5	0.263553	0.90208	0.964929	0.963523	0.038528	0.964929
	103.5	0.950833	0.976166	0.99197	0.996482	0.996467	0.004403	0.996482		103.5	0.748799	0.884729	0.926458	0.960507	0.956358	0.095068	0.960507		103.5	0.136665	0.87534	0.961671	0.897274	0.626887	0.961671		103.5	0.05114	0.706549	0.843677	0.327065	0.7677	0.7677		103.5	0.173312	0.799713	0.928837	0.904197	0.2572	0.928837		103.5	0.251178	0.899075	0.961073	0.958536	0.061172	0.961073
	104.5	0.948226	0.975561	0.99162	0.996453	0.996453	-8.4e-05	0.996453		104.5	0.720924	0.871065	0.915472	0.955105	0.948487	0.128477	0.955105		104.5	0.147902	0.874702	0.963526	0.868925	0.72173	0.72173		104.5	0.048918	0.709338	0.845377	0.325511	0.770756	0.770756		104.5	0.158924	0.772834	0.920817	0.879109	0.345005	0.920817		104.5	0.233218	0.895449	0.959721	0.957307	0.056551	0.959721
	105.5	0.947117	0.974186	0.991085	0.996454	0.996461	-0.002021	0.996454		105.5	0.694354	0.856348	0.906579	0.946677	0.937531	0.146402	0.946677		105.5	0.121798	0.866261	0.963839	0.834359	0.781692	0.781692		105.5	0.041093	0.705585	0.846681	0.315158	0.776126	0.776126		105.5	0.143232	0.759206	0.914317	0.829438	0.497642	0.914317		105.5	0.214488	0.886058	0.958495	0.957435	0.024909	0.958495
	106.5	0.951726	0.976172	0.991687	0.996462	0.996462	-0.000185	0.996462		106.5	0.668698	0.843668	0.90096	0.940105	0.905247	0.367884	0.940105		106.5	0.120124	0.861275	0.963448	0.795411	0.82134	0.82134		106.5	0.042291	0.698912	0.846876	0.288107	0.784905	0.784905		106.5	0.135339	0.75266	0.911093	0.72498	0.676727	0.911093		106.5	0.192413	0.873453	0.956513	0.956396	0.002687	0.956513
	107.5	0.950314	0.976602	0.992178	0.996362	0.996372	-0.002678	0.996362		107.5	0.647169	0.827844	0.889261	0.934446	0.735945	0.75174	0.934446		107.5	0.115546	0.860687	0.962569	0.754923	0.847268	0.847268		107.5	0.034487	0.692761	0.84482	0.263146	0.789402	0.789402		107.5	0.140733	0.757931	0.908264	0.586576	0.778106	0.908264		107.5	0.187724	0.862729	0.954126	0.953587	0.011609	0.954126
	108.5	0.948043	0.975824	0.992053	0.996296	0.996296	-0.000193	0.996296		108.5	0.604123	0.803656	0.871314	0.923938	0.276844	0.89482	0.923938		108.5	0.135085	0.861022	0.960515	0.716781	0.860584	0.860584		108.5	0.032824	0.681969	0.839751	0.245142	0.78771	0.78771		108.5	0.132156	0.749307	0.904555	0.495175	0.810934	0.810934		108.5	0.195634	0.86001	0.951576	0.949937	0.032751	0.951576
	109.5	0.94586	0.975223	0.990634	0.995712	0.995693	0.004456	0.995712		109.5	0.57703	0.789114	0.85675	0.913183	0.136451	0.899464	0.899464		109.5	0.106781	0.862759	0.958238	0.685682	0.867136	0.867136		109.5	0.034255	0.673833	0.835347	0.235701	0.784569	0.784569		109.5	0.128022	0.736552	0.898965	0.473246	0.808194	0.808194		109.5	0.184484	0.85774	0.948842	0.946585	0.042248	0.948842
	110.5	0.942406	0.973523	0.990438	0.995591	0.99559	0.00023	0.995591		110.5	0.552988	0.761918	0.839577	0.904333	0.090473	0.894817	0.894817		110.5	0.110173	0.860116	0.953749	0.654325	0.866201	0.866201		110.5	0.04023	0.662719	0.82919	0.235561	0.776556	0.776556		110.5	0.135339	0.741643	0.899517	0.463993	0.812534	0.812534		110.5	0.183751	0.856489	0.948635	0.945773	0.052781	0.948635
	111.5	0.936321	0.969185	0.988944	0.995354	0.995342	0.002687	0.995354		111.5	0.530956	0.74691	0.831256	0.896395	0.06975	0.888627	0.888627		111.5	0.112348	0.856614	0.9495	0.623998	0.865694	0.865694		111.5	0.036032	0.650072	0.825414	0.234793	0.771845	0.771845		111.5	0.132904	0.753795	0.903926	0.441224	0.828064	0.828064		111.5	0.188293	0.861555	0.950264	0.946591	0.068761	0.950264
	112.5	0.936192	0.969949	0.989091	0.995314	0.995325	-0.002295	0.995314		112.5	0.528218	0.7453	0.830955	0.891644	0.064223	0.884207	0.884207		112.5	0.108523	0.844382	0.945147	0.600664	0.86264	0.86264		112.5	0.028993	0.630118	0.823602	0.237102	0.768779	0.768779		112.5	0.131361	0.753472	0.905425	0.408533	0.840101	0.840101		112.5	0.196498	0.869714	0.951451	0.947564	0.074131	0.951451
	113.5	0.932519	0.967601	0.98786	0.994533	0.994558	-0.004611	0.994533		113.5	0.476208	0.705802	0.799527	0.871002	0.055108	0.863479	0.863479		113.5	0.103838	0.828222	0.943831	0.582823	0.86536	0.86536		113.5	0.034041	0.613345	0.821168	0.234212	0.766474	0.766474		113.5	0.11413	0.731896	0.898254	0.352777	0.842797	0.842797		113.5	0.201908	0.868739	0.950496	0.947258	0.061391	0.950496
	114.5	0.927262	0.965951	0.987418	0.994429	0.99444	-0.001897	0.994429		114.5	0.424126	0.662399	0.757509	0.853072	0.042858	0.846493	0.846493		114.5	0.089736	0.820051	0.945167	0.573303	0.871495	0.871495		114.5	0.02566	0.610448	0.819171	0.221395	0.767752	0.767752		114.5	0.116914	0.702373	0.882978	0.302773	0.83216	0.83216		114.5	0.187963	0.860147	0.948725	0.946147	0.047871	0.948725
	115.5	0.928946	0.966809	0.98799	0.994728	0.994751	-0.004281	0.994728		115.5	0.413951	0.655658	0.754124	0.847867	0.038042	0.84185	0.84185		115.5	0.099639	0.823775	0.948291	0.558445	0.882894	0.882894		115.5	0.032459	0.617021	0.817017	0.199478	0.771421	0.771421		115.5	0.108558	0.690635	0.872973	0.276378	0.824457	0.824457		115.5	0.17497	0.855466	0.946971	0.943907	0.054623	0.946971
	116.5	0.930585	0.967452	0.9884	0.994567	0.994585	-0.003269	0.994567		116.5	0.394518	0.648043	0.757661	0.847197	0.032758	0.842021	0.842021		116.5	0.084175	0.8279	0.949232	0.530353	0.891901	0.891901		116.5	0.02544	0.62066	0.814632	0.171586	0.776237	0.776237		116.5	0.094934	0.695322	0.876581	0.266101	0.831831	0.831831		116.5	0.170599	0.85468	0.945184	0.940365	0.080802	0.945184
	117.5	0.931218	0.966048	0.988365	0.994477	0.994477	-4.3e-05	0.994477		117.5	0.376192	0.625702	0.727721	0.830108	0.028283	0.825163	0.825163		117.5	0.088791	0.826009	0.949553	0.497844	0.89954	0.89954		117.5	0.026249	0.617059	0.813504	0.147323	0.781282	0.781282		117.5	0.111047	0.689293	0.874901	0.260892	0.830743	0.830743		117.5	0.159365	0.853306	0.945567	0.939008	0.107539	0.945567
	118.5	0.93324	0.966934	0.989347	0.994926	0.994928	-0.000388	0.994926		118.5	0.345384	0.580854	0.694383	0.807214	0.023259	0.802623	0.802623		118.5	0.094218	0.824551	0.948404	0.475365	0.901654	0.901654		118.5	0.028342	0.617162	0.813074	0.125164	0.78633	0.78633		118.5	0.096695	0.656532	0.861984	0.247068	0.816695	0.816695		118.5	0.178835	0.85468	0.946695	0.939553	0.118154	0.946695
	119.5	0.929304	0.964245	0.987931	0.994803	0.994808	-0.000953	0.994803		119.5	0.308421	0.553524	0.660982	0.784063	0.018216	0.780057	0.780057		119.5	0.093315	0.826034	0.946471	0.460376	0.900803	0.900803		119.5	0.029607	0.619371	0.812455	0.111426	0.788937	0.788937		119.5	0.088786	0.637479	0.853674	0.224475	0.811319	0.811319		119.5	0.19077	0.857129	0.946293	0.939378	0.114075	0.946293
	120.5	0.925041	0.962666	0.9874	0.994818	0.99481	0.001504	0.994818		120.5	0.291239	0.53191	0.649339	0.763999	0.017627	0.759764	0.759764		120.5	0.089684	0.825201	0.943155	0.456619	0.895387	0.895387		120.5	0.027112	0.614795	0.808765	0.101916	0.787064	0.787064		120.5	0.084477	0.64055	0.85337	0.198056	0.817157	0.817157		120.5	0.173069	0.854378	0.944964	0.937017	0.12618	0.944964
	121.5	0.918178	0.960584	0.986201	0.993993	0.993981	0.002	0.993993		121.5	0.257601	0.496345	0.617587	0.735769	0.020233	0.730313	0.730313		121.5	0.081992	0.816658	0.939007	0.44634	0.889836	0.889836		121.5	0.021088	0.598793	0.801218	0.098331	0.77954	0.77954		121.5	0.083292	0.654608	0.85555	0.179643	0.823919	0.823919		121.5	0.167185	0.850053	0.945546	0.934855	0.164113	0.945546
	122.5	0.91135	0.957641	0.985167	0.993323	0.993343	-0.002955	0.993323		122.5	0.211167	0.440953	0.572619	0.708647	0.019697	0.702793	0.702793		122.5	0.091714	0.803752	0.934654	0.422608	0.886826	0.886826		122.5	0.02849	0.586221	0.792782	0.091415	0.771933	0.771933		122.5	0.08023	0.66061	0.859217	0.167934	0.830803	0.830803		122.5	0.160947	0.851415	0.947819	0.934486	0.203508	0.947819
	123.5	0.912446	0.959178	0.985279	0.993387	0.993376	0.001656	0.993387		123.5	0.204717	0.403647	0.5285	0.687121	0.020495	0.680575	0.680575		123.5	0.077297	0.788012	0.929787	0.386759	0.885505	0.885505		123.5	0.024413	0.578437	0.783868	0.088973	0.76276	0.76276		123.5	0.093835	0.664538	0.86422	0.160806	0.838202	0.838202		123.5	0.156005	0.85397	0.948895	0.934703	0.217339	0.948895
	124.5	0.906164	0.956246	0.984125	0.992642	0.992657	-0.002029	0.992642		124.5	0.189732	0.391853	0.527406	0.682801	0.01513	0.677928	0.677928		124.5	0.085896	0.778491	0.925956	0.354779	0.885243	0.885243		124.5	0.021209	0.579887	0.775112	0.083721	0.754563	0.754563		124.5	0.095848	0.669887	0.867799	0.155048	0.84354	0.84354		124.5	0.163036	0.85159	0.948078	0.933854	0.215032	0.948078
	125.5	0.903344	0.953992	0.983159	0.992239	0.992239	-3.1e-05	0.992239		125.5	0.196009	0.405929	0.526302	0.681917	0.009018	0.679022	0.679022		125.5	0.069912	0.78015	0.924299	0.340586	0.885199	0.885199		125.5	0.028666	0.582354	0.769371	0.079068	0.74957	0.74957		125.5	0.098468	0.68375	0.869111	0.142719	0.847321	0.847321		125.5	0.153414	0.847276	0.947308	0.930884	0.237635	0.947308
	126.5	0.897701	0.951741	0.98285	0.991533	0.991519	0.001652	0.991533		126.5	0.189847	0.392944	0.502614	0.650079	0.00916	0.646844	0.646844		126.5	0.085334	0.797746	0.925781	0.344054	0.886852	0.886852		126.5	0.027784	0.589714	0.770023	0.075653	0.751201	0.751201		126.5	0.099548	0.688361	0.869959	0.140747	0.848658	0.848658		126.5	0.152958	0.846539	0.945063	0.922651	0.289756	0.945063
	127.5	0.89533	0.951242	0.983129	0.992286	0.992267	0.002382	0.992286		127.5	0.146785	0.322217	0.442606	0.574319	0.011439	0.569393	0.569393		127.5	0.06659	0.807882	0.929371	0.34939	0.891443	0.891443		127.5	0.027782	0.597751	0.773337	0.076895	0.754456	0.754456		127.5	0.092451	0.679758	0.864872	0.140402	0.842801	0.842801		127.5	0.168027	0.84305	0.941132	0.907935	0.360582	0.941132
	128.5	0.885363	0.946474	0.981211	0.991228	0.991216	0.001337	0.991228		128.5	0.12381	0.274603	0.376486	0.524684	0.010767	0.51951	0.51951		128.5	0.088721	0.804547	0.932609	0.339714	0.897937	0.897937		128.5	0.033059	0.597995	0.78165	0.076116	0.763661	0.763661		128.5	0.089596	0.665914	0.855499	0.1384	0.832287	0.832287		128.5	0.147671	0.828886	0.936374	0.882626	0.457923	0.936374
	129.5	0.884944	0.944795	0.981285	0.991374	0.991365	0.001029	0.991374		129.5	0.111721	0.267335	0.364224	0.519477	0.005865	0.516642	0.516642		129.5	0.087209	0.801385	0.935714	0.312991	0.906427	0.906427		129.5	0.030867	0.586034	0.787171	0.079025	0.768909	0.768909		129.5	0.085775	0.642351	0.84618	0.132681	0.822649	0.822649		129.5	0.139962	0.820442	0.934993	0.842793	0.586487	0.934993
	130.5	0.877633	0.939196	0.97995	0.990905	0.99089	0.001662	0.990905		130.5	0.103958	0.246306	0.355693	0.511471	0.004005	0.509507	0.509507		130.5	0.079837	0.8035	0.937456	0.286632	0.912326	0.912326		130.5	0.024972	0.567069	0.790549	0.074136	0.773777	0.773777		130.5	0.090869	0.645327	0.851363	0.117695	0.831536	0.831536		130.5	0.145599	0.821362	0.936034	0.780834	0.708138	0.936034
	131.5	0.880316	0.942264	0.978858	0.990582	0.990587	-0.000538	0.990582		131.5	0.102749	0.23708	0.322246	0.487024	0.005387	0.484246	0.484246		131.5	0.081466	0.809565	0.938458	0.263864	0.916399	0.916399		131.5	0.028856	0.557804	0.79086	0.065291	0.776251	0.776251		131.5	0.098618	0.670621	0.863127	0.099576	0.84799	0.84799		131.5	0.151998	0.826938	0.93807	0.711918	0.785027	0.785027
	132.5	0.857346	0.927726	0.973716	0.988788	0.988789	-0.000133	0.988788		132.5	0.091671	0.208144	0.29651	0.451167	0.002754	0.449651	0.449651		132.5	0.078387	0.81127	0.93784	0.240751	0.91813	0.91813		132.5	0.028111	0.561886	0.789472	0.056924	0.776765	0.776765		132.5	0.094769	0.680595	0.863682	0.087168	0.850665	0.850665		132.5	0.160713	0.837657	0.939298	0.656961	0.823046	0.823046
	133.5	0.845835	0.923337	0.973517	0.988732	0.98873	0.000227	0.988732		133.5	0.072458	0.185091	0.270924	0.428639	0.000481	0.428364	0.428364		133.5	0.08241	0.807631	0.936355	0.218466	0.918563	0.918563		133.5	0.026292	0.573181	0.790433	0.044978	0.780564	0.780564		133.5	0.091	0.671495	0.85727	0.078221	0.845159	0.845159		133.5	0.167614	0.852704	0.940238	0.612715	0.84569	0.84569
	134.5	0.828747	0.914196	0.970256	0.987298	0.987283	0.001223	0.987298		134.5	0.066856	0.172335	0.251834	0.392577	0.000217	0.392445	0.392445		134.5	0.085013	0.807458	0.934158	0.193322	0.918379	0.918379		134.5	0.02275	0.587877	0.792414	0.040546	0.783641	0.783641		134.5	0.094891	0.662763	0.855425	0.074	0.843871	0.843871		134.5	0.167527	0.858938	0.941114	0.553261	0.868188	0.868188
	135.5	0.829781	0.914735	0.970879	0.98707	0.987041	0.002203	0.98707		135.5	0.06127	0.152277	0.232459	0.355086	0.006847	0.35064	0.35064		135.5	0.092832	0.809512	0.932222	0.17485	0.917859	0.917859		135.5	0.029246	0.59859	0.792705	0.04084	0.783878	0.783878		135.5	0.092608	0.660134	0.85773	0.07105	0.846849	0.846849		135.5	0.161003	0.853568	0.942694	0.487658	0.888149	0.888149
	136.5	0.828128	0.913306	0.968874	0.986541	0.986577	-0.002704	0.986541		136.5	0.040234	0.11174	0.197969	0.315334	0.005556	0.311508	0.311508		136.5	0.085145	0.807846	0.928959	0.16737	0.914679	0.914679		136.5	0.020963	0.604177	0.790972	0.048423	0.780336	0.780336		136.5	0.094854	0.670263	0.860368	0.06064	0.851354	0.851354		136.5	0.171436	0.846145	0.943977	0.445344	0.898995	0.898995
	137.5	0.828784	0.914143	0.968296	0.986086	0.986081	0.000347	0.986086		137.5	0.037239	0.115835	0.165211	0.275038	-0.003341	0.277453	0.277453		137.5	0.075089	0.802413	0.925843	0.161282	0.911583	0.911583		137.5	0.026803	0.603302	0.785906	0.057398	0.772869	0.772869		137.5	0.086056	0.675831	0.859379	0.052842	0.851534	0.851534		137.5	0.144658	0.840009	0.943275	0.411178	0.903663	0.903663
	138.5	0.815469	0.906848	0.965952	0.984655	0.984641	0.000962	0.984655		138.5	0.028256	0.105355	0.123863	0.234488	0.001026	0.233702	0.233702		138.5	0.078318	0.791776	0.922987	0.157523	0.908587	0.908587		138.5	0.024819	0.594329	0.77959	0.06639	0.763916	0.763916		138.5	0.094419	0.675084	0.858718	0.047767	0.851631	0.851631		138.5	0.147178	0.834332	0.940316	0.36539	0.905952	0.905952
	139.5	0.801079	0.898478	0.962552	0.983698	0.9837	-0.000168	0.983698		139.5	0.018106	0.061398	0.088474	0.184159	0.002849	0.181828	0.181828		139.5	0.080899	0.786626	0.92256	0.146656	0.909251	0.909251		139.5	0.018573	0.580168	0.776471	0.069844	0.759687	0.759687		139.5	0.095293	0.66687	0.860178	0.047993	0.85313	0.85313		139.5	0.147897	0.832667	0.938973	0.326946	0.909329	0.909329
	140.5	0.806565	0.903621	0.964218	0.984493	0.984429	0.004161	0.984493		140.5	0.035341	0.082623	0.11004	0.16769	0.002064	0.165969	0.165969		140.5	0.064206	0.786241	0.926779	0.133984	0.915451	0.915451		140.5	0.024746	0.570738	0.779306	0.065338	0.763878	0.763878		140.5	0.090625	0.66236	0.858129	0.046665	0.851185	0.851185		140.5	0.128452	0.828437	0.938803	0.318542	0.910197	0.910197
	141.5	0.81168	0.908271	0.967347	0.984966	0.984941	0.001678	0.984966		141.5	0.007762	0.021311	0.079788	0.152161	0.002602	0.149949	0.149949		141.5	0.066355	0.790589	0.931815	0.121239	0.922407	0.922407		141.5	0.025381	0.570661	0.78701	0.051106	0.775539	0.775539		141.5	0.089991	0.669004	0.85972	0.043695	0.85331	0.85331		141.5	0.135932	0.823805	0.936678	0.315269	0.907523	0.907523
	142.5	0.81013	0.908084	0.966888	0.985086	0.985026	0.003981	0.985086		142.5	0.013308	0.052757	0.060204	0.13983	0.003714	0.136623	0.136623		142.5	0.081889	0.796047	0.937434	0.114976	0.929306	0.929306		142.5	0.025126	0.584864	0.800408	0.034807	0.79321	0.79321		142.5	0.093832	0.670456	0.864348	0.040723	0.858589	0.858589		142.5	0.133766	0.822938	0.931379	0.3002	0.901942	0.901942
	143.5	0.822174	0.915694	0.969661	0.985924	0.985917	0.000516	0.985924		143.5	-0.00122	0.015782	0.050045	0.14143	0.005058	0.137066	0.137066		143.5	0.069854	0.801526	0.940214	0.111962	0.932676	0.932676		143.5	0.019455	0.601075	0.81375	0.01811	0.810315	0.810315		143.5	0.098477	0.678038	0.871345	0.037149	0.866381	0.866381		143.5	0.136526	0.822095	0.927832	0.274809	0.900484	0.900484
	144.5	0.82023	0.914104	0.969906	0.986097	0.986086	0.000792	0.986097		144.5	0.007744	0.029105	0.041409	0.116786	-0.001881	0.118444	0.118444		144.5	0.079076	0.806511	0.940797	0.11035	0.933453	0.933453		144.5	0.022695	0.612074	0.82577	0.009658	0.824071	0.824071		144.5	0.094468	0.678132	0.870904	0.034387	0.866307	0.866307		144.5	0.148602	0.820129	0.928786	0.245084	0.905666	0.905666
	145.5	0.801188	0.905602	0.965078	0.98438	0.984339	0.002645	0.98438		145.5	0.005116	0.022436	0.032656	0.083359	-0.005382	0.088266	0.088266		145.5	0.080818	0.809999	0.940195	0.098679	0.933648	0.933648		145.5	0.029877	0.618354	0.833119	0.005665	0.832168	0.832168		145.5	0.090336	0.672698	0.866527	0.037131	0.86138	0.86138		145.5	0.137806	0.825118	0.931984	0.219759	0.912827	0.912827
	146.5	0.791127	0.895151	0.961112	0.983361	0.983329	0.001895	0.983361		146.5	0.022478	0.031112	0.049271	0.083216	0.000123	0.083102	0.083102		146.5	0.083976	0.811124	0.940037	0.082009	0.93468	0.93468		146.5	0.023961	0.62052	0.835269	0.005971	0.83428	0.83428		146.5	0.086687	0.666765	0.861516	0.03374	0.856681	0.856681		146.5	0.134674	0.829897	0.933269	0.205437	0.916016	0.916016
	147.5	0.782308	0.889876	0.95738	0.981857	0.981772	0.004676	0.981857		147.5	0.003905	0.010454	0.01487	0.050243	-0.004426	0.054427	0.054427		147.5	0.081408	0.814181	0.940014	0.067457	0.935675	0.935675		147.5	0.021982	0.620748	0.831556	0.007721	0.830245	0.830245		147.5	0.084258	0.654216	0.854618	0.031491	0.849891	0.849891		147.5	0.14521	0.827458	0.933985	0.20178	0.917297	0.917297
	148.5	0.769926	0.885226	0.956823	0.980515	0.980518	-0.00015	0.980515		148.5	0.000516	0.021874	0.03174	0.050156	-0.004609	0.054513	0.054513		148.5	0.081091	0.819316	0.939914	0.063286	0.935854	0.935854		148.5	0.020453	0.617299	0.8231	0.00961	0.821383	0.821383		148.5	0.085444	0.638595	0.848774	0.030599	0.844001	0.844001		148.5	0.1381	0.821935	0.936423	0.191857	0.921329	0.921329
	149.5	0.759915	0.876601	0.953107	0.978948	0.978921	0.001304	0.978948		149.5	-0.002105	0.020773	0.037614	0.043324	-0.000945	0.044227	0.044227		149.5	0.090003	0.821777	0.938546	0.067454	0.934101	0.934101		149.5	0.018583	0.60609	0.810983	0.010646	0.808949	0.808949		149.5	0.077791	0.63054	0.845136	0.031854	0.84004	0.84004		149.5	0.134896	0.818453	0.936301	0.174751	0.922813	0.922813
	150.5	0.770205	0.882055	0.954336	0.979725	0.979753	-0.001404	0.979725		150.5	0.014968	0.017235	0.009497	0.019866	0.002522	0.017387	0.017387		150.5	0.085498	0.819757	0.936788	0.072123	0.931874	0.931874		150.5	0.024148	0.592927	0.800633	0.006075	0.799415	0.799415		150.5	0.081486	0.634547	0.845064	0.028943	0.840446	0.840446		150.5	0.132355	0.814603	0.930728	0.155699	0.917954	0.917954
	151.5	0.743582	0.868745	0.951116	0.978502	0.978441	0.002828	0.978502		151.5	-0.006159	-0.007895	-0.007718	-0.009738	-0.000769	-0.008962	-0.008962		151.5	0.080697	0.81283	0.935007	0.068887	0.930198	0.930198		151.5	0.021113	0.580045	0.79309	0.003034	0.792461	0.792461		151.5	0.076202	0.643849	0.849881	0.028864	0.845419	0.845419		151.5	0.125546	0.808328	0.924401	0.149089	0.911156	0.911156
	152.5	0.733797	0.86152	0.947468	0.97648	0.976538	-0.002479	0.97648		152.5	-0.004547	-0.006349	-0.018365	-0.011096	-0.003148	-0.007924	-0.007924		152.5	0.071434	0.807072	0.935029	0.060195	0.930867	0.930867		152.5	0.018843	0.568443	0.789653	0.003323	0.788952	0.788952		152.5	0.087047	0.64689	0.851854	0.026866	0.847764	0.847764		152.5	0.126089	0.808052	0.924841	0.142666	0.912335	0.912335
	153.5	0.720395	0.861456	0.945807	0.975842	0.975812	0.00121	0.975842		153.5	-0.016233	-0.036473	-0.03439	-0.015737	0.001072	-0.016827	-0.016827		153.5	0.068343	0.803755	0.93623	0.051976	0.932734	0.932734		153.5	0.019686	0.5597	0.787672	0.004897	0.786627	0.786627		153.5	0.078234	0.634749	0.848796	0.028012	0.844438	0.844438		153.5	0.129444	0.812186	0.929125	0.134239	0.918136	0.918136
	154.5	0.735096	0.871954	0.949994	0.976621	0.97658	0.001751	0.976621		154.5	-0.008654	-0.004151	-0.007815	-0.002837	-0.002546	-0.000291	-0.000291		154.5	0.07614	0.804509	0.939019	0.046692	0.936033	0.936033		154.5	0.024207	0.556778	0.78575	0.008386	0.783938	0.783938		154.5	0.087824	0.627975	0.844599	0.026284	0.840404	0.840404		154.5	0.131054	0.812699	0.930063	0.121293	0.920409	0.920409
	155.5	0.722996	0.861262	0.946805	0.975221	0.975163	0.00234	0.975221		155.5	-0.003922	0.006339	-0.001523	0.024109	-0.001757	0.025821	0.025821		155.5	0.074677	0.806162	0.940656	0.047543	0.937694	0.937694		155.5	0.018274	0.557347	0.780529	0.007143	0.77895	0.77895		155.5	0.075722	0.627871	0.842792	0.023432	0.83902	0.83902		155.5	0.115222	0.801544	0.9261	0.108687	0.917089	0.917089
	156.5	0.735293	0.86483	0.951594	0.978167	0.978143	0.001066	0.978167		156.5	0.008459	0.027169	0.036417	0.051174	-0.002437	0.053481	0.053481		156.5	0.066044	0.804489	0.941332	0.048828	0.938321	0.938321		156.5	0.016917	0.556216	0.773692	-3.3e-05	0.773699	0.773699		156.5	0.071982	0.624514	0.837931	0.023858	0.83397	0.83397		156.5	0.111441	0.791645	0.922739	0.096315	0.914504	0.914504
	157.5	0.739558	0.870662	0.953677	0.978968	0.978904	0.003034	0.978968		157.5	-0.004509	0.00298	0.008707	0.027939	-0.001607	0.029499	0.029499		157.5	0.067712	0.795744	0.94001	0.051839	0.93673	0.93673		157.5	0.015977	0.554425	0.76539	-0.010663	0.767865	0.767865		157.5	0.067135	0.600836	0.827083	0.026238	0.822423	0.822423		157.5	0.115457	0.788538	0.921341	0.090679	0.913497	0.913497
	158.5	0.745263	0.871658	0.953635	0.978988	0.978927	0.002882	0.978988											158.5	0.065125	0.785263	0.936914	0.051377	0.933497	0.933497		158.5	0.022192	0.55066	0.755891	-0.017105	0.759996	0.759996		158.5	0.062921	0.57055	0.81049	0.025962	0.805439	0.805439		158.5	0.115572	0.785977	0.921843	0.086835	0.914411	0.914411
	159.5	0.758878	0.878208	0.955256	0.97877	0.978741	0.001405	0.97877											159.5	0.063019	0.778532	0.933551	0.056127	0.9296	0.9296		159.5	0.015348	0.545707	0.74798	-0.019897	0.752897	0.752897		159.5	0.056449	0.547755	0.798965	0.027613	0.793256	0.793256		159.5	0.104628	0.778764	0.921893	0.08446	0.914688	0.914688
	160.5	0.746981	0.871051	0.952385	0.977596	0.977596	-3e-06	0.977596											160.5	0.057852	0.776447	0.928745	0.057552	0.924394	0.924394		160.5	0.011948	0.535252	0.737708	-0.013898	0.741303	0.741303		160.5	0.049039	0.545118	0.798002	0.027826	0.792221	0.792221		160.5	0.11491	0.776352	0.920788	0.08177	0.913733	0.913733
	161.5	0.727428	0.859596	0.947258	0.97601	0.975994	0.00068	0.97601											161.5	0.056741	0.775184	0.925243	0.059057	0.920551	0.920551		161.5	0.013345	0.522136	0.727706	-0.009738	0.730332	0.730332		161.5	0.063745	0.561177	0.804627	0.028016	0.798995	0.798995		161.5	0.11042	0.783734	0.92005	0.080244	0.913074	0.913074
	162.5	0.71555	0.850387	0.943081	0.973529	0.973522	0.000263	0.973529											162.5	0.06207	0.774243	0.922031	0.052823	0.917683	0.917683		162.5	0.014615	0.508143	0.719197	-0.00575	0.720803	0.720803		162.5	0.062209	0.573813	0.808509	0.022664	0.804069	0.804069		162.5	0.104955	0.777237	0.917383	0.081169	0.910084	0.910084
	163.5	0.710143	0.850187	0.944776	0.974703	0.97467	0.001285	0.974703											163.5	0.059068	0.769827	0.920563	0.048837	0.916484	0.916484		163.5	0.019149	0.496395	0.714798	-0.006599	0.716668	0.716668		163.5	0.058831	0.568203	0.803315	0.01735	0.799842	0.799842		163.5	0.09703	0.752831	0.911498	0.080046	0.903797	0.903797
	164.5	0.70751	0.845771	0.942019	0.974295	0.974256	0.001528	0.974295											164.5	0.057521	0.754739	0.917972	0.04286	0.914299	0.914299		164.5	0.012783	0.481001	0.711249	-0.008355	0.713642	0.713642		164.5	0.055793	0.547104	0.790677	0.011611	0.788218	0.788218		164.5	0.092108	0.735905	0.903645	0.073624	0.895987	0.895987
	165.5	0.703447	0.843161	0.939411	0.97322	0.973239	-0.000695	0.97322											165.5	0.045309	0.737405	0.915446	0.041877	0.91175	0.91175		165.5	0.01411	0.468265	0.710826	-0.012312	0.714343	0.714343		165.5	0.054014	0.527806	0.77688	0.01068	0.774472	0.774472		165.5	0.085873	0.734242	0.895853	0.059875	0.88922	0.88922
	166.5	0.701912	0.846244	0.936988	0.971579	0.97159	-0.000359	0.971579											166.5	0.0424	0.719394	0.91281	0.043271	0.908866	0.908866		166.5	0.01465	0.457129	0.708381	-0.010678	0.711462	0.711462		166.5	0.049122	0.504155	0.761069	0.009091	0.758877	0.758877		166.5	0.081835	0.729222	0.889754	0.050205	0.883927	0.883927
	167.5	0.699656	0.841345	0.940871	0.973169	0.973184	-0.000567	0.973169											167.5	0.046325	0.714531	0.911739	0.045047	0.907575	0.907575		167.5	0.011967	0.45346	0.704171	-0.004918	0.705618	0.705618		167.5	0.047183	0.484555	0.745744	0.007176	0.743906	0.743906		167.5	0.07465	0.715163	0.887489	0.051373	0.881396	0.881396
	168.5	0.683602	0.83581	0.937114	0.972404	0.972466	-0.002245	0.972404											168.5	0.05439	0.719372	0.912226	0.044756	0.908114	0.908114		168.5	0.013536	0.45349	0.698671	0.003874	0.697499	0.697499		168.5	0.048517	0.488295	0.746509	0.008464	0.744345	0.744345		168.5	0.068511	0.703093	0.889576	0.055037	0.883145	0.883145
	169.5	0.683426	0.832422	0.93723	0.972302	0.972384	-0.002968	0.972302											169.5	0.045474	0.724137	0.913376	0.042249	0.909555	0.909555		169.5	0.014819	0.450635	0.693936	0.01414	0.689546	0.689546		169.5	0.044019	0.500276	0.757952	0.008145	0.755964	0.755964		169.5	0.079399	0.691249	0.889259	0.050417	0.88338	0.88338
	170.5	0.686161	0.838166	0.937392	0.969657	0.969644	0.00044	0.969657											170.5	0.049059	0.721173	0.913138	0.035299	0.909959	0.909959		170.5	0.014775	0.439906	0.689319	0.017332	0.683839	0.683839		170.5	0.049768	0.499992	0.762408	0.008318	0.760416	0.760416		170.5	0.058536	0.673697	0.881705	0.04072	0.876683	0.876683
	171.5	0.680226	0.836575	0.934479	0.969657	0.969558	0.003252	0.969657											171.5	0.05294	0.70976	0.910788	0.025625	0.908441	0.908441		171.5	0.011353	0.426695	0.685796	0.015531	0.68084	0.68084		171.5	0.042457	0.491793	0.754951	0.010993	0.752227	0.752227		171.5	0.063293	0.666016	0.872638	0.038534	0.867533	0.867533
	172.5	0.665939	0.827324	0.933672	0.970169	0.970138	0.001018	0.970169											172.5	0.037488	0.692411	0.906118	0.021042	0.9041	0.9041		172.5	0.006543	0.412221	0.680631	0.010326	0.677298	0.677298		172.5	0.04691	0.469043	0.737225	0.0102	0.734517	0.734517		172.5	0.0713	0.677552	0.870622	0.039961	0.865236	0.865236
	173.5	0.667701	0.822081	0.932639	0.970177	0.970131	0.001559	0.970177											173.5	0.030555	0.677473	0.900261	0.019161	0.898313	0.898313		173.5	0.003012	0.395627	0.672558	0.005732	0.67067	0.67067		173.5	0.040178	0.444591	0.717345	0.008479	0.714928	0.714928		173.5	0.06783	0.683557	0.872029	0.034056	0.867517	0.867517
	174.5	0.676497	0.823639	0.933881	0.971105	0.971043	0.002118	0.971105											174.5	0.037452	0.664118	0.892949	0.02157	0.890589	0.890589		174.5	0.00818	0.377594	0.661116	0.004237	0.659674	0.659674		174.5	0.042127	0.422271	0.694112	0.007934	0.691666	0.691666		174.5	0.062564	0.662001	0.866985	0.028942	0.86302	0.86302
	175.5	0.674917	0.823377	0.931593	0.970263	0.97015	0.003798	0.970263											175.5	0.037366	0.653615	0.885494	0.02144	0.882985	0.882985		175.5	0.011134	0.357873	0.646291	0.005748	0.644246	0.644246		175.5	0.027999	0.393129	0.666993	0.005088	0.66529	0.66529		175.5	0.049142	0.62772	0.853316	0.030521	0.848698	0.848698
	176.5	0.667137	0.819373	0.92917	0.96986	0.969919	-0.001964	0.96986											176.5	0.032959	0.637172	0.87697	0.018457	0.874657	0.874657		176.5	0.008568	0.336832	0.627887	0.006683	0.625384	0.625384		176.5	0.024608	0.364665	0.64387	0.003525	0.64261	0.64261		176.5	0.051854	0.617582	0.845527	0.031312	0.840534	0.840534
	177.5	0.671306	0.820178	0.930672	0.969517	0.969574	-0.001851	0.969517											177.5	0.031948	0.616295	0.867775	0.014768	0.865793	0.865793		177.5	0.005886	0.313908	0.609325	0.007716	0.606287	0.606287		177.5	0.029303	0.351299	0.635843	-0.000461	0.636011	0.636011		177.5	0.042802	0.626793	0.849549	0.028708	0.845102	0.845102
	178.5	0.672633	0.821755	0.931146	0.970467	0.970528	-0.002075	0.970467											178.5	0.027752	0.594576	0.857829	0.014545	0.85573	0.85573		178.5	0.005965	0.293775	0.593029	0.006895	0.590203	0.590203		178.5	0.020452	0.340963	0.6336	-0.00155	0.634168	0.634168		178.5	0.048468	0.620393	0.854179	0.026547	0.850202	0.850202
	179.5	0.672404	0.822518	0.932725	0.969696	0.969674	0.000727	0.969696											179.5	0.01939	0.577497	0.848617	0.017979	0.845845	0.845845		179.5	0.00441	0.281369	0.579742	0.008663	0.57607	0.57607		179.5	0.028355	0.335377	0.627696	-0.000923	0.628039	0.628039		179.5	0.051976	0.596892	0.85259	0.03107	0.847863	0.847863
	180.5	0.67276	0.827198	0.935234	0.969609	0.969661	-0.001731	0.969609											180.5	0.026389	0.572022	0.840929	0.023871	0.837039	0.837039		180.5	0.004085	0.281442	0.572327	0.008591	0.568621	0.568621		180.5	0.026374	0.327707	0.615993	-0.001347	0.616509	0.616509		180.5	0.054143	0.585238	0.850343	0.036733	0.844636	0.844636
	181.5	0.681819	0.836362	0.935984	0.970857	0.970876	-0.000653	0.970857											181.5	0.018533	0.574065	0.839141	0.029607	0.834233	0.834233		181.5	0.005743	0.288597	0.563745	0.011985	0.558454	0.558454		181.5	0.015384	0.317219	0.599117	-0.00053	0.59933	0.59933		181.5	0.043697	0.591107	0.850597	0.037071	0.844845	0.844845
	182.5	0.678726	0.83595	0.938537	0.972804	0.972921	-0.004316	0.972804											182.5	0.030751	0.572731	0.837095	0.031034	0.831878	0.831878		182.5	0.008447	0.290783	0.554945	0.013103	0.549036	0.549036		182.5	0.017931	0.302917	0.58218	0.000934	0.581789	0.581789		182.5	0.045306	0.592141	0.846162	0.029973	0.841408	0.841408
	183.5	0.677619	0.836874	0.934128	0.969524	0.969656	-0.004355	0.969524											183.5	0.024897	0.568529	0.833033	0.027584	0.828297	0.828297		183.5	0.007027	0.283902	0.539509	0.014993	0.532499	0.532499		183.5	0.020207	0.291883	0.572379	0.004195	0.570577	0.570577		183.5	0.035484	0.573501	0.832657	0.01987	0.829265	0.829265
	184.5	0.681715	0.836181	0.934138	0.969005	0.96919	-0.006026	0.969005											184.5	0.018501	0.567095	0.828143	0.023926	0.82393	0.82393		184.5	-0.00039	0.275234	0.525818	0.017331	0.517455	0.517455		184.5	0.020446	0.278868	0.558986	0.009175	0.554903	0.554903		184.5	0.032206	0.548321	0.817541	0.018907	0.814025	0.814025
	185.5	0.670878	0.822056	0.931238	0.968769	0.968874	-0.003386	0.968769											185.5	0.026839	0.557097	0.822384	0.014699	0.819734	0.819734		185.5	0.004853	0.263577	0.513048	0.018647	0.503796	0.503796		185.5	0.013445	0.264237	0.541746	0.008796	0.53768	0.53768		185.5	0.03274	0.53618	0.810566	0.022642	0.806177	0.806177
	186.5	0.667091	0.821431	0.930932	0.969506	0.969558	-0.001707	0.969506											186.5	0.019071	0.538122	0.817121	0.012589	0.81479	0.81479		186.5	0.003218	0.253011	0.503854	0.019146	0.49417	0.49417		186.5	0.014458	0.260656	0.526457	0.010655	0.521358	0.521358		186.5	0.029823	0.53151	0.807203	0.02032	0.803204	0.803204
	187.5	0.662015	0.813722	0.924241	0.968062	0.968104	-0.001288	0.968062											187.5	0.022994	0.511879	0.808411	0.009748	0.806525	0.806525		187.5	0.006053	0.240205	0.495341	0.018176	0.485999	0.485999		187.5	0.010611	0.242538	0.506282	0.012402	0.500082	0.500082		187.5	0.038003	0.519609	0.7953	0.01461	0.792265	0.792265
	188.5	0.660715	0.817255	0.927715	0.968327	0.968311	0.000491	0.968327											188.5	0.01803	0.488642	0.798421	0.012054	0.795961	0.795961		188.5	0.006245	0.231691	0.488087	0.015591	0.479979	0.479979		188.5	0.013386	0.213177	0.484145	0.011897	0.477933	0.477933		188.5	0.029903	0.502746	0.774328	0.01221	0.771539	0.771539
	189.5	0.661811	0.817806	0.928711	0.967466	0.967338	0.003925	0.967466											189.5	0.01254	0.469888	0.786457	0.013466	0.783542	0.783542		189.5	-2.2e-05	0.221028	0.475636	0.011467	0.469553	0.469553		189.5	0.010515	0.199285	0.460443	0.014169	0.452688	0.452688		189.5	0.022293	0.477683	0.752968	0.018997	0.748185	0.748185
	190.5	0.663475	0.821462	0.927961	0.968415	0.968282	0.004185	0.968415											190.5	0.020271	0.459832	0.774404	0.013262	0.771372	0.771372		190.5	0.003435	0.206773	0.460497	0.006636	0.456892	0.456892		190.5	0.012188	0.190166	0.436227	0.012651	0.429003	0.429003		190.5	0.017371	0.448331	0.738459	0.017632	0.733765	0.733765
	191.5	0.664922	0.826841	0.930265	0.967444	0.9673	0.004391	0.967444											191.5	0.019312	0.463418	0.764687	0.016499	0.760739	0.760739		191.5	0.00234	0.186948	0.442283	0.002479	0.440897	0.440897		191.5	0.012214	0.183375	0.416384	0.013815	0.408208	0.408208		191.5	0.015855	0.424215	0.726905	0.011571	0.723708	0.723708
	192.5	0.660604	0.822055	0.930898	0.966178	0.966014	0.004819	0.966178											192.5	0.007479	0.471186	0.756806	0.016202	0.752801	0.752801		192.5	0.001079	0.168477	0.420409	0.001255	0.419681	0.419681		192.5	0.00543	0.176264	0.408029	0.010225	0.401914	0.401914		192.5	0.022927	0.39584	0.706192	0.006552	0.704255	0.704255
	193.5	0.653845	0.816253	0.928004	0.966207	0.966129	0.002305	0.966207											193.5	0.00997	0.458694	0.746945	0.017376	0.74247	0.74247		193.5	0.00578	0.156782	0.397497	-0.001868	0.398621	0.398621		193.5	0.008191	0.169955	0.401664	0.006183	0.397942	0.397942		193.5	0.016359	0.35895	0.676999	0.012132	0.673033	0.673033
	194.5	0.633891	0.802611	0.923699	0.963665	0.963711	-0.00126	0.963665											194.5	0.013086	0.429046	0.737011	0.017398	0.732354	0.732354		194.5	0.002233	0.146438	0.377664	-0.005266	0.380924	0.380924		194.5	0.010549	0.167931	0.395654	0.001165	0.394949	0.394949		194.5	0.016779	0.333317	0.655344	0.014347	0.650328	0.650328
	195.5	0.623775	0.794018	0.919906	0.963382	0.963264	0.003204	0.963382											195.5	0.0195	0.398756	0.725885	0.018504	0.720717	0.720717		195.5	0.00264	0.139066	0.360571	-0.006992	0.365011	0.365011		195.5	0.016161	0.168015	0.390992	-0.001354	0.391815	0.391815		195.5	0.007656	0.331179	0.644846	0.011521	0.640707	0.640707
	196.5	0.636435	0.802263	0.920061	0.96315	0.963226	-0.002058	0.96315											196.5	0.007814	0.376968	0.716203	0.020065	0.710393	0.710393		196.5	0.001802	0.133171	0.349534	-0.010414	0.356238	0.356238		196.5	0.007443	0.167489	0.377508	-0.002692	0.379179	0.379179		196.5	0.017758	0.32817	0.639071	0.006488	0.636714	0.636714
	197.5	0.622003	0.786232	0.914455	0.959903	0.960028	-0.003122	0.959903											197.5	0.007012	0.358443	0.702308	0.021318	0.695824	0.695824		197.5	0.003069	0.133788	0.34504	-0.010334	0.351739	0.351739		197.5	0.017489	0.157204	0.353113	-0.004274	0.355866	0.355866		197.5	0.016911	0.312393	0.632683	0.009831	0.629036	0.629036
	198.5	0.624505	0.787748	0.916695	0.961731	0.961861	-0.003407	0.961731											198.5	0.001811	0.340615	0.693532	0.017961	0.687926	0.687926		198.5	0.002759	0.136339	0.346326	-0.008349	0.351739	0.351739		198.5	0.008115	0.135059	0.328142	-0.002311	0.32969	0.32969		198.5	0.016874	0.300137	0.62172	0.016485	0.61538	0.61538
	199.5	0.61796	0.786104	0.913438	0.960977	0.961133	-0.004009	0.960977											199.5	0.006878	0.318946	0.686114	0.014924	0.681359	0.681359		199.5	-0.001544	0.132437	0.3458	-0.00395	0.348374	0.348374		199.5	0.004301	0.111039	0.314135	0.002718	0.312266	0.312266		199.5	0.011521	0.301642	0.607811	0.018941	0.600239	0.600239
	200.5	0.602102	0.779187	0.907381	0.957681	0.957799	-0.002799	0.957681											200.5	0.010526	0.300579	0.67882	0.012938	0.67461	0.67461		200.5	0.001234	0.124338	0.344841	-0.000358	0.345076	0.345076		200.5	0.006776	0.095299	0.306843	0.009214	0.300396	0.300396		200.5	0.008222	0.282695	0.589832	0.019895	0.581506	0.581506
	201.5	0.592534	0.779737	0.912212	0.958533	0.958611	-0.001887	0.958533											201.5	0.004509	0.294246	0.672567	0.011334	0.668814	0.668814		201.5	0.001024	0.113606	0.339178	0.002546	0.337491	0.337491		201.5	0.006964	0.095881	0.293835	0.011409	0.285686	0.285686		201.5	0.012844	0.256938	0.574856	0.017653	0.567216	0.567216
	202.5	0.617372	0.796007	0.919384	0.961824	0.962058	-0.006149	0.961824											202.5	0.002377	0.287478	0.663558	0.011922	0.659499	0.659499		202.5	-0.002015	0.106485	0.326506	0.004725	0.323309	0.323309		202.5	0.012919	0.104687	0.275273	0.011118	0.267125	0.267125		202.5	0.018512	0.252673	0.563683	0.01393	0.557519	0.557519
	203.5	0.616332	0.794918	0.919032	0.960533	0.960824	-0.007425	0.960533											203.5	0.007883	0.287047	0.651486	0.010052	0.647947	0.647947		203.5	0.002185	0.100972	0.311985	0.005149	0.308424	0.308424		203.5	0.004524	0.096725	0.25582	0.009483	0.248695	0.248695		203.5	0.014086	0.243657	0.550417	0.00836	0.546627	0.546627
	204.5	0.604019	0.784831	0.916249	0.959381	0.959691	-0.007706	0.959381											204.5	0.010347	0.285309	0.635086	0.008805	0.631844	0.631844		204.5	0.00055	0.09313	0.294723	0.005693	0.290685	0.290685		204.5	0.004519	0.084225	0.238671	0.002231	0.236968	0.236968		204.5	0.021258	0.210797	0.533809	0.00464	0.531636	0.531636
	205.5	0.608531	0.789118	0.913517	0.959332	0.959488	-0.003844	0.959332											205.5	0.002596	0.274599	0.620768	0.005942	0.618502	0.618502		205.5	-0.000904	0.087427	0.277407	0.004476	0.274158	0.274158		205.5	0.003439	0.075848	0.23313	-0.00552	0.237339	0.237339		205.5	0.009105	0.192531	0.514065	0.00713	0.510576	0.510576
	206.5	0.597655	0.784613	0.91239	0.958246	0.958584	-0.008154	0.958246											206.5	0.000467	0.256274	0.602038	0.003291	0.600724	0.600724		206.5	0.002574	0.0772	0.259086	0.006159	0.254495	0.254495		206.5	0.005291	0.077012	0.231322	-0.006638	0.236391	0.236391		206.5	0.006899	0.214486	0.499794	0.01116	0.494148	0.494148
	207.5	0.59379	0.77324	0.909769	0.956823	0.957026	-0.004726	0.956823											207.5	-0.000289	0.2286	0.579756	0.004259	0.577959	0.577959		207.5	-0.000777	0.065815	0.241214	0.006195	0.236484	0.236484		207.5	0.003003	0.08211	0.225922	-0.001237	0.226878	0.226878		207.5	0.014267	0.226426	0.487789	0.012529	0.48129	0.48129
	208.5	0.590996	0.766915	0.906401	0.955906	0.956335	-0.009828	0.955906											208.5	0.001321	0.205004	0.55841	0.007871	0.554907	0.554907		208.5	-0.002088	0.056744	0.222771	0.0056	0.218394	0.218394		208.5	0.007056	0.080731	0.213057	0.003194	0.210535	0.210535		208.5	0.006593	0.208934	0.468882	0.010492	0.463251	0.463251
	209.5	0.581908	0.762335	0.907188	0.955596	0.956038	-0.010064	0.955596											209.5	0.002665	0.192686	0.53495	0.007157	0.531598	0.531598		209.5	0.000907	0.054325	0.210226	0.004736	0.206468	0.206468		209.5	0.005623	0.072972	0.204631	-0.001565	0.205874	0.205874		209.5	0.004975	0.188542	0.443089	0.011776	0.436452	0.436452
	210.5	0.586272	0.771141	0.909114	0.955942	0.956434	-0.011284	0.955942											210.5	0.00688	0.190688	0.509	0.007003	0.505537	0.505537		210.5	-0.001483	0.059608	0.20215	0.000691	0.201598	0.201598		210.5	0.004698	0.070431	0.195025	-0.005411	0.199357	0.199357		210.5	0.008165	0.182283	0.425108	0.007728	0.42063	0.42063
	211.5	0.569993	0.763401	0.902855	0.955047	0.955323	-0.00617	0.955047											211.5	0.00529	0.191943	0.487615	0.000226	0.487499	0.487499		211.5	0.000481	0.066509	0.203192	-0.002177	0.204923	0.204923		211.5	-0.000173	0.073894	0.187184	-0.006171	0.192169	0.192169		211.5	0.007263	0.187397	0.418893	0.006433	0.41513	0.41513
	212.5	0.567265	0.763423	0.9028	0.955378	0.955586	-0.004682	0.955378											212.5	0.008453	0.191673	0.469803	-0.005653	0.472783	0.472783		212.5	-0.000241	0.067265	0.204946	-0.006518	0.210095	0.210095		212.5	0.008157	0.075078	0.179557	-0.001568	0.180841	0.180841		212.5	0.010794	0.185402	0.414451	0.006269	0.410757	0.410757
	213.5	0.581605	0.769309	0.907686	0.957888	0.958266	-0.009061	0.957888											213.5	0.010176	0.188354	0.45619	-0.007953	0.460481	0.460481		213.5	0.002083	0.062376	0.20681	-0.009175	0.214021	0.214021		213.5	0.004342	0.074819	0.164546	0.002933	0.162088	0.162088		213.5	0.007518	0.181963	0.413155	0.008362	0.408207	0.408207
	214.5	0.561726	0.758463	0.901373	0.955849	0.956408	-0.012817	0.955849											214.5	0.00565	0.179234	0.444674	-0.008537	0.449374	0.449374		214.5	0.001118	0.057156	0.200248	-0.009684	0.207918	0.207918		214.5	0.006655	0.072294	0.15485	0.000425	0.154491	0.154491		214.5	0.010335	0.171652	0.413734	0.010261	0.407656	0.407656
	215.5	0.559518	0.750904	0.895257	0.95335	0.95418	-0.018106	0.95335											215.5	0.004174	0.163892	0.428515	-0.007734	0.432901	0.432901		215.5	0.002812	0.060113	0.185827	-0.008601	0.19277	0.19277		215.5	0.00174	0.062169	0.139676	-0.003301	0.142506	0.142506		215.5	0.002775	0.145871	0.400756	0.009585	0.394957	0.394957
	216.5	0.549834	0.743575	0.892981	0.951358	0.952283	-0.019384	0.951358											216.5	0.00186	0.141869	0.403554	-0.009177	0.408977	0.408977		216.5	-0.002445	0.065172	0.163682	-0.005503	0.168258	0.168258		216.5	-0.003141	0.059812	0.129422	-0.002197	0.131331	0.131331		216.5	0.004428	0.117592	0.365939	0.003176	0.363919	0.363919
	217.5	0.545917	0.740947	0.890861	0.951314	0.952067	-0.015703	0.951314											217.5	0.001859	0.132013	0.377231	-0.009634	0.383174	0.383174		217.5	-0.000163	0.067457	0.140365	-0.001066	0.14128	0.14128		217.5	0.00165	0.054008	0.120196	0.001947	0.11848	0.11848		217.5	0.001986	0.125191	0.341766	-0.003186	0.343856	0.343856
	218.5	0.544149	0.731129	0.889459	0.950162	0.950833	-0.013653	0.950162											218.5	0.001538	0.123422	0.350543	-0.008327	0.355907	0.355907		218.5	0.003393	0.063723	0.120424	0.002066	0.118604	0.118604		218.5	-0.000497	0.04806	0.109751	0.002157	0.107826	0.107826		218.5	0.007725	0.141067	0.341409	-0.006506	0.345667	0.345667
	219.5	0.537488	0.731288	0.890856	0.949737	0.95038	-0.012962	0.949737											219.5	0.000166	0.110438	0.338184	-0.005301	0.341673	0.341673		219.5	0.002025	0.059676	0.106815	0.004797	0.10251	0.10251		219.5	0.004902	0.045764	0.109629	0.001316	0.108456	0.108456		219.5	0.006291	0.130388	0.347737	-0.006984	0.35226	0.35226
	220.5	0.555386	0.746091	0.890833	0.948039	0.948774	-0.014363	0.948039											220.5	5.4e-05	0.098585	0.338521	0.000312	0.338314	0.338314		220.5	0.000635	0.053205	0.101665	0.004059	0.098004	0.098004		220.5	0.005555	0.042771	0.106018	0.002678	0.103617	0.103617		220.5	0.006623	0.107309	0.346814	-0.004563	0.349781	0.349781
	221.5	0.524741	0.729367	0.882038	0.943895	0.944553	-0.01186	0.943895											221.5	0.000759	0.097995	0.344833	0.00249	0.343198	0.343198		221.5	0.000905	0.042997	0.098148	0.002806	0.095611	0.095611		221.5	0.005069	0.036335	0.101259	0.005378	0.096399	0.096399		221.5	0.006853	0.100367	0.346737	-0.004225	0.349486	0.349486
	222.5	0.495573	0.708575	0.875565	0.940823	0.941496	-0.011501	0.940823											222.5	0.005546	0.099284	0.34792	0.001965	0.346636	0.346636		222.5	0.000454	0.030395	0.095907	-0.000484	0.096344	0.096344		222.5	-0.001371	0.033459	0.095162	0.00731	0.088499	0.088499		222.5	-0.004316	0.096171	0.340385	-0.002468	0.342009	0.342009
	223.5	0.487678	0.706368	0.871714	0.937016	0.93763	-0.009847	0.937016											223.5	0.002885	0.10003	0.340507	-0.002173	0.341937	0.341937		223.5	-0.001049	0.024344	0.089231	-0.005247	0.093985	0.093985		223.5	0.000137	0.036426	0.089378	0.009453	0.080688	0.080688		223.5	0.001989	0.080365	0.319953	0.001132	0.319182	0.319182
	224.5	0.491832	0.700457	0.867886	0.938363	0.93808	0.004571	0.938363											224.5	0.001812	0.09312	0.323782	-0.004112	0.326551	0.326551		224.5	-0.000806	0.02554	0.083659	-0.006249	0.089349	0.089349		224.5	0.000332	0.03125	0.081999	0.005846	0.076601	0.076601		224.5	0.001435	0.070082	0.294866	0.000669	0.294394	0.294394
	225.5	0.490193	0.695605	0.867255	0.937766	0.937896	-0.002088	0.937766											225.5	0.003675	0.077787	0.302671	-0.005105	0.306213	0.306213		225.5	0.002539	0.029279	0.080103	-0.004538	0.084258	0.084258		225.5	-2e-06	0.019781	0.085153	0.002508	0.082853	0.082853		225.5	0.004741	0.069511	0.278541	-0.001794	0.279833	0.279833
	226.5	0.490036	0.681808	0.862067	0.936542	0.936157	0.006035	0.936542											226.5	0.002634	0.057107	0.279895	-0.003147	0.282154	0.282154		226.5	0.002626	0.032077	0.080901	-0.002075	0.082805	0.082805		226.5	-0.001707	0.015177	0.084402	0.002227	0.082358	0.082358		226.5	0.00499	0.066534	0.256134	-0.002738	0.258165	0.258165
	227.5	0.477612	0.683816	0.858537	0.933637	0.933553	0.001267	0.933637											227.5	0.004943	0.047151	0.261973	0.001208	0.261081	0.261081		227.5	0.000784	0.031563	0.083276	0.003308	0.080234	0.080234		227.5	-0.001417	0.023121	0.079876	0.003044	0.077067	0.077067		227.5	0.003392	0.063797	0.22622	-0.000513	0.226617	0.226617
	228.5	0.47035	0.683486	0.856195	0.933179	0.932408	0.011411	0.933179											228.5	0.000122	0.052056	0.25015	0.005492	0.246008	0.246008		228.5	-0.001836	0.028128	0.078326	0.006562	0.072238	0.072238		228.5	0.001205	0.028384	0.076813	0.003523	0.073549	0.073549		228.5	0.004027	0.058809	0.204482	-0.001363	0.205564	0.205564
	229.5	0.458209	0.674067	0.857184	0.931738	0.930858	0.012724	0.931738											229.5	0.004162	0.067582	0.240957	0.00751	0.235213	0.235213		229.5	0.001687	0.021483	0.069065	0.006281	0.063181	0.063181		229.5	0.000672	0.018481	0.073108	0.004746	0.068688	0.068688		229.5	0.004148	0.057061	0.198001	-0.003811	0.201045	0.201045
	230.5	0.462601	0.685047	0.863212	0.934147	0.932792	0.02016	0.934147											230.5	0.002353	0.08795	0.234321	0.008366	0.227861	0.227861		230.5	0.003154	0.008445	0.054658	0.003189	0.051634	0.051634		230.5	-0.001271	0.00779	0.061077	0.001341	0.059815	0.059815		230.5	0.001307	0.04593	0.182347	-0.003819	0.185458	0.185458
	231.5	0.468435	0.685815	0.860695	0.934517	0.932149	0.034902	0.934517											231.5	0.00095	0.103089	0.224312	0.007961	0.218087	0.218087		231.5	-0.00033	-0.004606	0.042035	-0.002889	0.044794	0.044794		231.5	-0.001798	0.01079	0.055156	-0.001887	0.056935	0.056935		231.5	0.000182	0.026506	0.150873	-0.000175	0.151021	0.151021
	232.5	0.461437	0.683125	0.861637	0.933573	0.93094	0.038132	0.933573											232.5	0.000947	0.099975	0.214839	0.008156	0.208382	0.208382		232.5	0.001828	-0.0103	0.035043	-0.008987	0.043637	0.043637		232.5	0.001319	0.012014	0.049847	-0.002762	0.052464	0.052464		232.5	-0.004922	0.005985	0.125306	0.004862	0.121033	0.121033
	233.5	0.467521	0.687116	0.864433	0.936527	0.933092	0.051334	0.936527											233.5	0.00639	0.081517	0.209428	0.008816	0.202396	0.202396		233.5	0.003391	-0.002861	0.034233	-0.011625	0.045331	0.045331		233.5	-0.005769	0.00893	0.042771	-0.000794	0.04353	0.04353		233.5	0.000186	-0.006746	0.116107	0.005164	0.111519	0.111519
	234.5	0.475037	0.686173	0.865722	0.933916	0.930042	0.055367	0.933916											234.5	-0.000794	0.057334	0.200613	0.008938	0.193404	0.193404		234.5	-0.001428	0.009502	0.036276	-0.013174	0.048807	0.048807		234.5	-0.004082	0.001715	0.038096	0.001004	0.03713	0.03713		234.5	0.004529	-0.006282	0.115567	0.002378	0.113459	0.113459
	235.5	0.452492	0.656952	0.853008	0.928121	0.922104	0.07724	0.928121											235.5	-0.001983	0.042756	0.192404	0.007605	0.186215	0.186215		235.5	0.000363	0.016283	0.036462	-0.012791	0.048631	0.048631		235.5	-0.002605	-0.000853	0.039242	0.000507	0.038755	0.038755		235.5	-0.005634	0.003747	0.116557	0.003354	0.113584	0.113584
	236.5	0.424124	0.632487	0.834949	0.919813	0.912281	0.085863	0.919813											236.5	-0.000452	0.034159	0.180068	0.004376	0.176464	0.176464		236.5	-0.000259	0.013942	0.03646	-0.013415	0.049215	0.049215		236.5	0.002034	0.007917	0.041304	-0.003252	0.044412	0.044412		236.5	-0.002702	0.012234	0.123735	0.006775	0.117758	0.117758
	237.5	0.405224	0.617121	0.831968	0.918821	0.907793	0.119601	0.918821											237.5	0.002625	0.032304	0.163748	-0.000122	0.16385	0.16385		237.5	-0.002216	0.009899	0.034995	-0.015315	0.049551	0.049551		237.5	0.002737	0.021815	0.044044	-0.00684	0.050538	0.050538		237.5	-0.002911	0.02215	0.132142	0.008518	0.124686	0.124686
	238.5	0.408677	0.625565	0.830891	0.917668	0.904783	0.135326	0.917668											238.5	0.005321	0.041614	0.149387	-0.002211	0.151263	0.151263		238.5	-0.002891	0.010267	0.032537	-0.016241	0.047998	0.047998		238.5	-0.000907	0.028035	0.043286	-0.00722	0.050144	0.050144		238.5	-0.003475	0.030669	0.135444	0.004214	0.131785	0.131785
	239.5	0.395701	0.61933	0.823371	0.912839	0.893955	0.17807	0.912839											239.5	0.00401	0.054934	0.135352	-0.000414	0.13571	0.13571		239.5	0.000901	0.012173	0.02967	-0.013466	0.042562	0.042562		239.5	3e-05	0.027502	0.039008	-0.006336	0.045058	0.045058		239.5	-0.00316	0.031909	0.132369	-0.00026	0.132595	0.132595
	240.5	0.369266	0.592412	0.804523	0.90325	0.872249	0.242667	0.90325											240.5	0.002367	0.046694	0.123888	0.002011	0.122122	0.122122		240.5	0.000315	0.008169	0.02351	-0.006589	0.029901	0.029901		240.5	0.001966	0.013073	0.035007	-0.004203	0.039046	0.039046		240.5	0.008772	0.033462	0.128898	1.3e-05	0.128886	0.128886
	241.5	0.363857	0.583704	0.806015	0.902263	0.853082	0.334752	0.902263											241.5	-0.00178	0.028095	0.118808	0.005523	0.113913	0.113913		241.5	0.000586	0.001039	0.019936	0.002199	0.017776	0.017776		241.5	0.000213	0.004486	0.028954	-0.004423	0.03323	0.03323		241.5	0.003774	0.035725	0.118772	0.00232	0.116723	0.116723
	242.5	0.359434	0.585105	0.798815	0.901478	0.815048	0.467309	0.901478											242.5	0.001591	0.023345	0.111376	0.008753	0.10353	0.10353		242.5	-0.00104	-0.004857	0.017623	0.010526	0.007173	0.007173		242.5	-0.0039	0.00485	0.022409	-0.006451	0.028675	0.028675		242.5	-0.001435	0.034192	0.098799	0.004685	0.094557	0.094557
	243.5	0.366469	0.576253	0.797258	0.900811	0.712415	0.655098	0.900811											243.5	0.002278	0.027293	0.107803	0.007444	0.101111	0.101111		243.5	5.1e-05	-0.002152	0.023328	0.015439	0.008012	0.008012		243.5	0.001406	0.004434	0.030072	-0.005435	0.035316	0.035316		243.5	-0.002211	0.02638	0.074716	0.005421	0.069673	0.069673
	244.5	0.356987	0.567739	0.790435	0.897923	0.521405	0.786716	0.897923											244.5	0.001971	0.028036	0.103254	0.006036	0.097808	0.097808		244.5	-0.001855	0.004691	0.030786	0.016458	0.014568	0.014568		244.5	-0.003844	0.005944	0.044952	-0.004633	0.049356	0.049356		244.5	-0.000224	0.019333	0.060833	0.001651	0.05928	0.05928
	245.5	0.342899	0.546975	0.786968	0.893631	0.390061	0.825607	0.825607											245.5	-0.001033	0.021473	0.093196	0.004269	0.089308	0.089308		245.5	0.001014	0.011494	0.036298	0.014151	0.022465	0.022465		245.5	-0.002922	0.01042	0.053544	-0.003394	0.056745	0.056745		245.5	0.000781	0.017263	0.056064	0.002284	0.053903	0.053903
	246.5	0.323746	0.531939	0.765131	0.883481	0.290123	0.83586	0.83586											246.5	0.004807	0.021644	0.089693	0.002968	0.086984	0.086984		246.5	-0.000798	0.01674	0.036901	0.009805	0.027365	0.027365		246.5	-0.001009	0.013547	0.044067	-0.003515	0.047415	0.047415		246.5	-0.002947	0.02328	0.05063	0.003621	0.047179	0.047179
	247.5	0.300352	0.506976	0.749546	0.877097	0.199684	0.846432	0.846432											247.5	0.004783	0.018639	0.085862	0.00338	0.082762	0.082762		247.5	0.000694	0.014922	0.030522	0.00622	0.024454	0.024454		247.5	-0.000775	0.010209	0.039224	-0.001737	0.040889	0.040889		247.5	-0.01355	0.033897	0.048031	0.005769	0.042508	0.042508
	248.5	0.290016	0.498505	0.74165	0.869142	0.135317	0.848664	0.848664											248.5	-0.001617	0.013514	0.083312	0.004955	0.078747	0.078747		248.5	0.00204	0.007623	0.022551	0.00523	0.017412	0.017412		248.5	0.00265	0.007927	0.037906	-0.001269	0.039126	0.039126		248.5	0.001021	0.038417	0.051797	0.006564	0.045532	0.045532
	249.5	0.259039	0.472981	0.712188	0.855329	0.091337	0.840787	0.840787											249.5	0.003905	0.01219	0.083808	0.005505	0.078737	0.078737		249.5	0.002653	-0.001668	0.015176	0.003959	0.011261	0.011261		249.5	5e-06	0.004291	0.030408	-0.00313	0.033433	0.033433		249.5	0.001175	0.027024	0.061981	0.004222	0.058004	0.058004
	250.5	0.25273	0.465642	0.714566	0.853853	0.071651	0.842573	0.842573											250.5	-0.009189	0.010693	0.079705	0.003465	0.076505	0.076505		250.5	-0.002637	-0.005848	0.008984	0.00434	0.004664	0.004664		250.5	0.004437	0.00741	0.022182	-0.00408	0.026154	0.026154		250.5	-0.000944	0.008714	0.064267	-0.000333	0.064578	0.064578
	251.5	0.243986	0.440011	0.698529	0.842046	0.050442	0.833655	0.833655											251.5	0.00217	0.006193	0.074168	-0.000849	0.074953	0.074953		251.5	-0.001405	-0.004209	0.004032	0.001747	0.002289	0.002289		251.5	0.005426	0.017936	0.023456	-0.002703	0.026089	0.026089		251.5	0.002062	-0.002144	0.054111	-0.005845	0.059608	0.059608
	252.5	0.240526	0.431016	0.682834	0.829145	0.046601	0.820794	0.820794											252.5	-0.001892	-0.010213	0.067562	-0.004087	0.071357	0.071357		252.5	-0.002569	0.000248	-0.000691	-2.7e-05	-0.000664	-0.000664		252.5	-0.000166	0.019557	0.022185	-0.005209	0.027252	0.027252		252.5	0.001246	0.005399	0.038986	-0.007711	0.04634	0.04634
	253.5	0.247475	0.447981	0.692353	0.833937	0.040148	0.826991	0.826991											253.5	0.000181	-0.019684	0.063157	-0.003186	0.066132	0.066132		253.5	0.001583	0.003741	-0.001642	-0.000701	-0.000941	-0.000941		253.5	-0.000837	0.011182	0.016751	-0.008363	0.024906	0.024906		253.5	-0.001331	0.018069	0.028015	-0.006056	0.033866	0.033866
	254.5	0.248133	0.442201	0.690045	0.835733	0.040977	0.828714	0.828714											254.5	-5e-06	-0.006886	0.055376	0.000466	0.054936	0.054936		254.5	0.001085	0.007552	-0.000811	0.000738	-0.00155	-0.00155		254.5	0.001481	0.009016	0.015278	-0.003174	0.018394	0.018394		254.5	0.001637	0.010039	0.02252	-0.004116	0.026526	0.026526
	255.5	0.230888	0.422657	0.67874	0.827668	0.033628	0.821672	0.821672											255.5	-0.0056	0.013473	0.047956	0.006245	0.041973	0.041973		255.5	-0.001024	0.007836	0.003515	0.005724	-0.002222	-0.002222		255.5	-0.004173	0.005538	0.01444	0.00517	0.009319	0.009319		255.5	0.004329	-0.009408	0.026605	-0.002861	0.029382	0.029382
	256.5	0.230717	0.426349	0.681447	0.829359	0.033925	0.823367	0.823367											256.5	-0.003292	0.017127	0.034153	0.007773	0.026587	0.026587		256.5	0.000645	0.004498	0.008538	0.010103	-0.00158	-0.00158		256.5	-0.002097	0.006712	0.020354	0.007841	0.012611	0.012611		256.5	0.001511	0.001522	0.040788	-0.00317	0.043819	0.043819
	257.5	0.226213	0.420324	0.677475	0.828331	0.029876	0.823044	0.823044											257.5	-0.001083	-2.3e-05	0.019841	0.007647	0.012288	0.012288		257.5	0.002032	-0.000615	0.014704	0.010382	0.004367	0.004367		257.5	0.000766	0.004423	0.022014	0.004896	0.017203	0.017203		257.5	-0.001961	0.018523	0.045011	-0.007481	0.052103	0.052103
	258.5	0.213145	0.403698	0.663527	0.815326	0.027533	0.810098	0.810098											258.5	-0.001285	-0.017657	0.011615	0.005099	0.00655	0.00655		258.5	0.001128	-0.003699	0.016417	0.008705	0.00778	0.00778		258.5	-0.002855	0.002956	0.014961	-0.001115	0.016059	0.016059		258.5	-0.002655	0.008013	0.033672	-0.008697	0.042004	0.042004
	259.5	0.197102	0.387727	0.649327	0.803026	0.026059	0.797756	0.797756											259.5	-0.004353	-0.025325	0.012878	0.004068	0.008847	0.008847		259.5	0.000427	-0.001425	0.015618	0.006251	0.009425	0.009425		259.5	-0.001725	0.009009	0.008463	-0.001295	0.009745	0.009745		259.5	0.004695	-0.008247	0.02066	-0.006323	0.026813	0.026813
	260.5	0.183781	0.362825	0.62496	0.794174	0.028444	0.788148	0.788148											260.5	0.000172	-0.024065	0.024432	0	0.024432	0.024432		260.5	-0.000343	0.005397	0.015371	0.002711	0.012695	0.012695		260.5	0.003504	0.012656	0.005101	0.000108	0.004993	0.004993		260.5	-0.003078	-0.006028	0.017022	-0.001923	0.018909	0.018909
	261.5	0.1732	0.334394	0.599413	0.769421	0.02852	0.762652	0.762652											261.5	0.004042	-0.015409	0.044019	-0.002423	0.046329	0.046329		261.5	0.003276	0.008911	0.01127	0.00052	0.010756	0.010756		261.5	0.002543	0.011494	0.008261	0.000622	0.007644	0.007644		261.5	-0.000554	-0.001707	0.011156	-0.001496	0.012634	0.012634
	262.5	0.161751	0.321293	0.593827	0.766243	0.027112	0.759728	0.759728											262.5	0.001059	-0.011527	0.057672	-0.003128	0.060611	0.060611		262.5	0.000392	0.007468	0.010921	-0.000501	0.011416	0.011416		262.5	0.004058	0.011938	0.017863	-4.2e-05	0.017904	0.017904		262.5	-0.00285	0.001876	0.001285	-0.003292	0.004562	0.004562
	263.5	0.16449	0.333051	0.599972	0.771455	0.022711	0.766144	0.766144											263.5	0.000145	-0.016015	0.052403	-0.004097	0.056269	0.056269		263.5	-0.000657	0.003069	0.01062	-0.00178	0.012378	0.012378		263.5	0.001027	0.008357	0.019004	-0.00325	0.022182	0.022182		263.5	0.001135	0.004738	0.005748	-0.003328	0.009046	0.009046
	264.5	0.157981	0.326887	0.579075	0.759456	0.022656	0.75388	0.75388											264.5	-0.00144	-0.0249	0.033276	-0.001954	0.035161	0.035161		264.5	0.00082	-0.003714	0.012153	-0.000497	0.012644	0.012644		264.5	-0.000662	0.006711	0.016537	-0.006431	0.022821	0.022821		264.5	-0.001648	-0.004479	0.019188	-0.0036	0.022707	0.022707
	265.5	0.158567	0.305674	0.568486	0.747506	0.016778	0.743197	0.743197											265.5	-0.000307	-0.026226	0.014482	0.00024	0.014246	0.014246		265.5	0.000815	-0.009039	0.013286	0.001156	0.012144	0.012144		265.5	0.001925	0.003487	0.011545	-0.007647	0.019047	0.019047		265.5	0.002489	-0.009295	0.027935	-0.002864	0.030712	0.030712
	266.5	0.146544	0.303644	0.560141	0.742671	0.017261	0.738151	0.738151											266.5	-0.000847	-0.016801	0.005806	0.002174	0.003641	0.003641		266.5	-0.000208	-0.008799	0.013335	0.005641	0.007738	0.007738		266.5	0.0032	-0.000549	0.006698	-0.004239	0.010891	0.010891		266.5	-0.005086	0.00556	0.02546	-0.001437	0.026858	0.026858
	267.5	0.151629	0.299683	0.540852	0.731032	0.015511	0.726794	0.726794											267.5	0.004203	-0.001149	0.012594	0.003265	0.00936	0.00936		267.5	0.001143	-0.00426	0.015238	0.008516	0.00678	0.00678		267.5	-0.003891	-0.003872	0.002678	0.000375	0.002304	0.002304		267.5	-0.003544	0.015236	0.029419	-0.00103	0.030418	0.030418
	268.5	0.132523	0.268579	0.52903	0.719633	0.014398	0.715537	0.715537											268.5	-0.002258	0.008134	0.020378	0.005008	0.015447	0.015447		268.5	0.000375	0.001391	0.017112	0.010421	0.006762	0.006762		268.5	-0.005226	-0.005554	0.002164	0.003339	-0.001178	-0.001178		268.5	-0.001406	0.007186	0.043752	-0.002299	0.045946	0.045946
	269.5	0.136248	0.278188	0.533057	0.716783	0.014954	0.712484	0.712484											269.5	-0.006354	0.008269	0.017802	0.0076	0.01028	0.01028		269.5	0.00063	0.005552	0.021005	0.009212	0.011902	0.011902		269.5	0.002436	-0.00734	0.005165	0.005584	-0.000421	-0.000421		269.5	-0.000317	-0.000894	0.049103	-0.003684	0.052593	0.052593
	270.5	0.132677	0.281805	0.524851	0.717248	0.01347	0.713387	0.713387											270.5	0.007425	0.01086	0.005092	0.007892	-0.002823	-0.002823		270.5	-0.003207	0.005803	0.02187	0.007782	0.014199	0.014199		270.5	0.006228	-0.009632	0.006467	0.003584	0.002893	0.002893		270.5	-0.001822	0.001951	0.035525	-0.001433	0.036905	0.036905
	271.5	0.117991	0.260211	0.509185	0.707446	0.010155	0.704445	0.704445											271.5	0.006207	0.01555	-0.009712	0.007663	-0.017509	-0.017509		271.5	-0.003214	0.00083	0.017842	0.005363	0.012546	0.012546		271.5	-0.003959	-0.007096	0.008565	0.002169	0.00641	0.00641		271.5	0.000887	0.002447	0.020949	-0.000351	0.021292	0.021292
	272.5	0.108511	0.242465	0.491093	0.692663	0.007315	0.690399	0.690399											272.5	-0.001832	0.015472	-0.017996	0.005482	-0.023608	-0.023608		272.5	-9.6e-05	-0.006504	0.007756	0.005213	0.002557	0.002557		272.5	0.001922	-0.00628	0.008017	0.002926	0.005105	0.005105		272.5	-0.001574	0.002766	0.021374	-0.000766	0.022123	0.022123
	273.5	0.112691	0.248331	0.484667	0.678761	0.007652	0.676284	0.676284											273.5	-0.003657	0.005784	-0.015513	0.000907	-0.016434	-0.016434		273.5	0.002253	-0.011155	-0.00502	0.006404	-0.011498	-0.011498		273.5	-0.000816	-0.005569	0.009002	0.002182	0.006835	0.006835		273.5	-0.005559	0.00587	0.030324	-0.002405	0.032651	0.032651
	274.5	0.10493	0.232455	0.467326	0.66472	0.007655	0.662133	0.662133											274.5	0.001054	-0.001857	-0.011429	-0.000167	-0.01126	-0.01126		274.5	-0.002212	-0.009277	-0.016052	0.006698	-0.022903	-0.022903		274.5	-0.00125	-0.004784	0.010781	-0.001609	0.01237	0.01237		274.5	-0.002616	0.014942	0.037316	-0.002973	0.040169	0.040169
	275.5	0.093366	0.203854	0.450417	0.647519	0.008613	0.644457	0.644457											275.5	-0.004325	-0.006327	-0.004541	-0.00082	-0.003718	-0.003718		275.5	0.000656	0.000659	-0.020317	0.005806	-0.026275	-0.026275		275.5	-0.002505	-0.002019	0.012825	-0.004413	0.017162	0.017162		275.5	0.006361	0.027412	0.037321	-0.001274	0.038546	0.038546
	276.5	0.093874	0.204706	0.429172	0.633899	0.009046	0.630557	0.630557											276.5	-0.005094	-0.00623	-0.000982	0.001542	-0.002528	-0.002528		276.5	0.001022	0.009555	-0.018071	0.004421	-0.022592	-0.022592		276.5	-0.003521	-0.000517	0.006745	-0.003159	0.009873	0.009873		276.5	-0.003581	0.030371	0.03327	0.000557	0.032731	0.032731
	277.5	0.079612	0.186593	0.405045	0.622221	0.007963	0.619189	0.619189											277.5	-0.000922	-0.005869	-0.003036	0.002605	-0.005656	-0.005656		277.5	0.001758	0.01261	-0.011885	0.003108	-0.015039	-0.015039		277.5	-5.5e-05	0.000189	0.000541	-0.000353	0.000893	0.000893		277.5	0.001563	0.018153	0.031783	7.8e-05	0.031707	0.031707
	278.5	0.096324	0.198804	0.39775	0.621356	0.007682	0.618424	0.618424
	279.5	0.086606	0.195635	0.401597	0.605029	0.009139	0.601386	0.601386
	280.5	0.077198	0.169145	0.389681	0.594909	0.006673	0.592187	0.592187
	281.5	0.075474	0.165527	0.377103	0.574112	0.007863	0.570736	0.570736
	282.5	0.060801	0.158919	0.374673	0.568696	0.00645	0.565897	0.565897
	283.5	0.064345	0.158783	0.371019	0.567089	0.007994	0.5636	0.5636
	284.5	0.067186	0.15523	0.358336	0.551954	0.007288	0.548664	0.548664
	285.5	0.070501	0.150784	0.351514	0.553508	0.004863	0.551326	0.551326
	286.5	0.055532	0.136141	0.331351	0.534394	0.004873	0.532114	0.532114
	287.5	0.055236	0.122391	0.315374	0.515925	0.002752	0.514589	0.514589
	288.5	0.046703	0.116674	0.284868	0.494474	0.005578	0.491638	0.491638
	289.5	0.047086	0.113634	0.275006	0.470488	0.007785	0.466333	0.466333
	290.5	0.051908	0.11398	0.254851	0.450143	0.006032	0.446806	0.446806
	291.5	0.041628	0.098965	0.254662	0.432606	0.004836	0.429849	0.429849
	292.5	0.043591	0.103317	0.241397	0.419499	0.006763	0.415546	0.415546
	293.5	0.038093	0.081795	0.225957	0.410069	0.007542	0.405586	0.405586
	294.5	0.04115	0.092554	0.2311	0.413244	0.005094	0.41024	0.41024
	295.5	0.04059	0.089744	0.219746	0.400321	0.006183	0.396591	0.396591
	296.5	0.050736	0.100831	0.217875	0.383748	0.006479	0.37973	0.37973
	297.5	0.045251	0.095698	0.201777	0.369264	0.00576	0.36561	0.36561
	298.5	0.033458	0.086294	0.20403	0.354034	0.003902	0.351504	0.351504
	299.5	0.029041	0.070094	0.186773	0.357937	0.004124	0.355278	0.355278
	300.5	0.020823	0.056796	0.180034	0.347263	0.004144	0.344547	0.344547
	301.5	0.028389	0.057106	0.174548	0.333935	0.002765	0.332088	0.332088
	302.5	0.032367	0.07785	0.188432	0.33387	0.003024	0.33185	0.33185
	303.5	0.032801	0.07911	0.188799	0.329901	0.002046	0.328527	0.328527
	304.5	0.028104	0.076142	0.185763	0.320345	0.003009	0.318293	0.318293
	305.5	0.023727	0.053402	0.15833	0.304885	0.004586	0.301683	0.301683
	306.5	0.027205	0.06145	0.156	0.294457	0.004889	0.290991	0.290991
	307.5	0.024438	0.056265	0.152835	0.289489	0.003827	0.286759	0.286759
	308.5	0.014303	0.054501	0.152237	0.280526	0.004785	0.277067	0.277067
	309.5	0.02563	0.060731	0.153623	0.282834	0.003942	0.279996	0.279996
	310.5	0.027692	0.069137	0.144391	0.262588	0.004981	0.258896	0.258896
	311.5	0.015775	0.035313	0.109266	0.239211	0.000309	0.238976	0.238976
	312.5	0.015834	0.047978	0.117202	0.227236	0.000627	0.226751	0.226751
	313.5	0.021168	0.043973	0.114724	0.227643	-0.00119	0.228561	0.228561
	314.5	0.013726	0.034911	0.102818	0.217021	0.001802	0.215608	0.215608
	315.5	0.02064	0.039691	0.097769	0.230841	0.001941	0.229345	0.229345
	316.5	0.016584	0.027336	0.094563	0.199903	0.001819	0.198445	0.198445
	317.5	0.0101	0.018832	0.086495	0.169961	0.000425	0.169607	0.169607
	318.5	0.019149	0.033628	0.089719	0.172964	-0.000139	0.173079	0.173079
	319.5	0.010707	0.026621	0.075051	0.174029	0.000393	0.173704	0.173704
	320.5	0.006479	0.031725	0.078593	0.166048	0.003378	0.163221	0.163221
	321.5	0.006316	0.036902	0.06718	0.156024	0.001663	0.154618	0.154618
	322.5	0.011625	0.025083	0.07717	0.158648	0.001653	0.157255	0.157255
	323.5	0.000892	0.00532	0.055174	0.142172	0.001534	0.140854	0.140854
	324.5	0.002598	0.013346	0.050907	0.130473	0.001382	0.12927	0.12927
	325.5	0.01309	0.027906	0.061665	0.137566	0.000415	0.137208	0.137208
	326.5	0.00997	0.026991	0.070868	0.141824	0.002024	0.140084	0.140084
	327.5	-0.000588	0.009773	0.041191	0.118878	0.000379	0.118544	0.118544
	328.5	0.007264	0.014339	0.050916	0.108248	0.002548	0.10597	0.10597
	329.5	0.002727	0.0095	0.044567	0.094582	0.001134	0.093554	0.093554
	330.5	0.000289	0.014216	0.048989	0.109198	0.001051	0.108261	0.108261
	331.5	0.003547	0.009813	0.036842	0.088447	0.001523	0.087057	0.087057
	332.5	0.006987	0.018676	0.026096	0.087641	0.002747	0.085128	0.085128
	333.5	0.006672	0.015281	0.04448	0.097551	0.002215	0.095548	0.095548
	334.5	0.010175	0.021177	0.040781	0.09916	0.003309	0.09617	0.09617
	335.5	0.002709	0.013666	0.044458	0.0937	0.003561	0.090461	0.090461
	336.5	0.008548	0.015901	0.042104	0.097382	0.004634	0.09318	0.09318
	337.5	0.010865	0.018719	0.035676	0.079971	0.004949	0.075395	0.075395
	338.5	0.012742	0.025473	0.043267	0.082207	0.00455	0.078012	0.078012
	339.5	0.012203	0.022457	0.033348	0.064063	0.005826	0.058577	0.058577
	340.5	0.012158	0.016677	0.039264	0.056978	0.005146	0.0521	0.0521
	341.5	0.003151	0.009954	0.030133	0.053784	0.002509	0.051403	0.051403
	342.5	0.001837	0.003694	0.029104	0.061104	0.003212	0.058079	0.058079
	343.5	0.004557	0.019183	0.024983	0.053648	0.003585	0.050243	0.050243
	344.5	0.002405	0.011095	0.018776	0.047348	0.000842	0.046546	0.046546
	345.5	0.002344	0.013138	0.031346	0.053716	-0.000348	0.054046	0.054046
	346.5	0.003622	0.006006	0.026553	0.06205	0.001837	0.060324	0.060324
	347.5	0.004528	0.003071	0.011729	0.041495	-8.6e-05	0.041577	0.041577
	348.5	0.003741	0.007797	0.019758	0.048922	-0.000829	0.04971	0.04971
	349.5	-0.001456	0.010642	0.024409	0.051477	0.000733	0.050781	0.050781
	350.5	0.007496	0.01119	0.0349	0.06411	0.002132	0.062111	0.062111
	351.5	0.000413	0.004165	0.017558	0.042938	-0.00018	0.043111	0.043111
	352.5	0.000913	0.001061	0.026333	0.045413	0.000575	0.044863	0.044863
	353.5	0.006721	0.014621	0.017605	0.026297	0.001025	0.025297	0.025297
	354.5	0.000752	0.008216	0.019641	0.038008	0.001426	0.036634	0.036634
	355.5	-0.003558	-0.001828	0.022588	0.027557	0.002621	0.025002	0.025002
	356.5	0.006762	0.007722	0.027849	0.030304	0.001142	0.029196	0.029196
	357.5	0.005217	0.021866	0.018049	0.026923	0.000713	0.026229	0.026229
	358.5	-0.001878	-0.000942	-0.007262	0.016956	0.002559	0.014435	0.014435
	359.5	0.006568	0.001315	0.007104	0.012291	0.003528	0.008794	0.008794
	360.5	0.000294	0.002471	0.009969	0.009842	0.002188	0.007671	0.007671
	361.5	-0.003031	-0.007071	0.009096	0.008286	0.001269	0.007026	0.007026
	362.5	-0.007685	-0.020014	0.002472	0.014549	0.001558	0.013012	0.013012
	363.5	0.004415	-0.002424	0.009735	0.023399	0.001645	0.02179	0.02179
	364.5	-0.000807	0.00276	0.003682	0.022029	0.001148	0.020905	0.020905
	365.5	0.002333	0.003631	0.000351	0.012489	0.001508	0.010997	0.010997
	366.5	-0.008938	-0.014276	-0.012079	0.011233	0.000422	0.010816	0.010816
	367.5	-4.3e-05	-0.007713	-0.00931	0.010539	-0.00063	0.011162	0.011162
	368.5	0.000239	-0.001786	-0.001658	0.014751	0.000673	0.014088	0.014088
	369.5	-0.001932	-0.002638	-0.009915	-0.00385	-1.3e-05	-0.003837	-0.003837
	370.5	0.007322	0.010071	-0.005213	0.009544	0.001215	0.008339	0.008339
	371.5	0.004758	0.006766	0.005794	0.012928	-7.8e-05	0.013005	0.013005
	372.5	-0.007431	0.000373	0.00224	0.005333	0.001946	0.003394	0.003394
	373.5	0.002504	-0.000741	0.012056	0.006815	0.000449	0.006369	0.006369
	374.5	-0.003428	-0.005429	-0.013545	-0.002293	0.001135	-0.003432	-0.003432
	375.5	-0.004399	-0.009976	-0.00944	0.005483	0.002055	0.003435	0.003435
	376.5	-0.001246	-0.004445	0.000658	0.014884	0.000843	0.014053	0.014053
	377.5	-0.008529	-0.014562	-0.012324	0.006429	0.000513	0.005919	0.005919
	378.5	-0.005581	-0.013723	0.007527	-0.007381	-0.000577	-0.0068	-0.0068
	379.5	-0.000691	0.001259	0.010021	0.004023	-0.001093	0.00511	0.00511
	380.5	0.004526	0.000371	0.007734	0.00843	-0.002252	0.010658	0.010658
	381.5	0.009803	0.015952	0.005254	-0.005701	-0.00331	-0.002384	-0.002384
	382.5	0.004784	0.01518	0.004889	-0.003384	-0.001216	-0.002166	-0.002166
	383.5	-0.00308	-0.0141	-0.006055	-0.007844	0.000408	-0.008255	-0.008255
	384.5	-0.006031	-0.013965	-0.003967	-0.004139	-0.000755	-0.003381	-0.003381
	385.5	0.006036	-0.002866	0.000593	0.001372	0.000487	0.000886	0.000886
	386.5	0.006197	0.011829	-0.007778	-0.006793	-0.000662	-0.006127	-0.006127
	387.5	-0.002855	0.01243	-0.009903	0.003702	9e-06	0.003693	0.003693
	388.5	0.001013	0.0051	0.001173	0.014323	-0.000849	0.015159	0.015159
	389.5	-7.6e-05	0.003902	-0.003879	-0.004332	-0.00118	-0.003148	-0.003148
	390.5	0.002113	0.006925	0.001572	-0.009643	-0.000403	-0.009236	-0.009236
	391.5	-0.001389	-0.003409	-0.007039	-0.012097	-0.001415	-0.010667	-0.010667
	392.5	0.003443	-0.006826	-0.007027	-0.016962	-0.001209	-0.015734	-0.015734
	393.5	-0.004931	-0.010785	-0.011334	-0.017091	-0.000158	-0.01693	-0.01693
	394.5	0.000358	0.008307	-0.009197	-0.016676	-0.000636	-0.01603	-0.01603
	395.5	-0.00052	-0.004987	-0.013406	-0.025269	-0.00034	-0.02492	-0.02492
	396.5	0.009342	0.006443	-0.003986	-0.004123	-0.001962	-0.002157	-0.002157
	397.5	0.001088	0.006222	-0.010227	-0.011807	0.001023	-0.012843	-0.012843

## Sheet: Supplementary Figure 10
	Map-model FSC curves
	Full capsid					Tail					Portal					Neck 1					Neck 2, tail terminator, tail sheath & tube					Collar					Baseplate core complex					Baseplate tail fibers
	Unmasked		Masked			Unmasked		Masked			Unmasked		Masked			Unmasked		Masked			Unmasked		Masked			Unmasked		Masked			Unmasked		Masked			Unmasked		Masked
	d_inv	fsc	d_inv	fsc		d_inv	fsc	d_inv	fsc		d_inv	fsc	d_inv	fsc		0.0319208	0.467473	0.0319208	0.631495		d_inv	fsc	d_inv	fsc		d_inv	fsc	d_inv	fsc		d_inv	fsc	d_inv	fsc		d_inv	fsc	d_inv	fsc
	0.0101534	0.565906	0.0101534	0.872414		0.0211244	0.607925	0.0211244	0.802763		0.0217079	0.634839	0.0217079	0.768601		0.0385262	0.468384	0.0385262	0.632737		0.0191797	0.516524	0.0191797	0.776117		0.015358	0.816349	0.015358	0.922342		0.0157929	0.632092	0.0157929	0.879998		0.0221051	0.697746	0.0221051	0.893172
	0.0148193	0.56587	0.0148193	0.873001		0.0252565	0.606795	0.0252565	0.801234		0.029424	0.635103	0.029424	0.76872		0.0435416	0.46787	0.0435416	0.632271		0.0235011	0.513482	0.0235011	0.774841		0.0203905	0.814966	0.0203905	0.921203		0.0189037	0.632705	0.0189037	0.880039		0.0270632	0.697908	0.0270632	0.892781
	0.0174754	0.56244	0.0174754	0.872521		0.0283038	0.609891	0.0283038	0.802491		0.0343748	0.634769	0.0343748	0.768476		0.0477331	0.470817	0.0477331	0.63284		0.0266113	0.5154	0.0266113	0.773848		0.0237519	0.811891	0.0237519	0.917955		0.0212316	0.632252	0.0212316	0.880317		0.0303663	0.698307	0.0303663	0.893138
	0.0194726	0.561122	0.0194726	0.872883		0.0308167	0.609108	0.0308167	0.800775		0.0380053	0.635668	0.0380053	0.768791		0.0508393	0.474136	0.0508393	0.634165		0.0291439	0.51672	0.0291439	0.775137		0.0261773	0.810278	0.0261773	0.916003		0.0230681	0.632329	0.0230681	0.879992		0.0334105	0.699265	0.0334105	0.893378
	0.0211029	0.558979	0.0211029	0.873212		0.0330905	0.606368	0.0330905	0.799807		0.0412005	0.635392	0.0412005	0.768795		0.0539953	0.477425	0.0539953	0.636247		0.0312189	0.518757	0.0312189	0.776735		0.0283831	0.81097	0.0283831	0.915574		0.0247579	0.632026	0.0247579	0.880208		0.0357092	0.698328	0.0357092	0.893035
	0.0226598	0.557147	0.0226598	0.872336		0.0349274	0.605655	0.0349274	0.798687		0.0439311	0.634432	0.0439311	0.768341		0.0568639	0.478863	0.0568639	0.638006		0.0331987	0.519452	0.0331987	0.778353		0.0302142	0.806826	0.0302142	0.912998		0.0261337	0.632347	0.0261337	0.88058		0.0377885	0.699017	0.0377885	0.893344
	0.0237486	0.557745	0.0237486	0.87237		0.0366491	0.604064	0.0366491	0.796122		0.0462173	0.635474	0.0462173	0.768703		0.0591753	0.479287	0.0591753	0.638437		0.0347215	0.520628	0.0347215	0.77999		0.0317464	0.806197	0.0317464	0.912632		0.0274029	0.634158	0.0274029	0.880618		0.0397054	0.698811	0.0397054	0.893078
	0.0249403	0.557669	0.0249403	0.871885		0.0382236	0.602781	0.0382236	0.795082		0.0485708	0.636319	0.0485708	0.768544		0.061468	0.479123	0.061468	0.638541		0.0363602	0.517875	0.0363602	0.779894		0.0333902	0.800385	0.0333902	0.907543		0.0287166	0.634401	0.0287166	0.881381		0.0416873	0.698294	0.0416873	0.893044
	0.0260923	0.557638	0.0260923	0.871278		0.0396803	0.60102	0.0396803	0.794742		0.0504639	0.636862	0.0504639	0.768123		0.0634938	0.482268	0.0634938	0.640281		0.0377594	0.519817	0.0377594	0.781695		0.0346592	0.796718	0.0346592	0.903766		0.0296161	0.63505	0.0296161	0.88158		0.043106	0.696029	0.043106	0.892174
	0.02702	0.555353	0.02702	0.870288		0.0411641	0.599279	0.0411641	0.793471		0.0523358	0.638826	0.0523358	0.768805		0.0655924	0.486402	0.0655924	0.643728		0.0391091	0.519176	0.0391091	0.782846		0.0359489	0.793999	0.0359489	0.902147		0.0306479	0.635367	0.0306479	0.881712		0.0444625	0.694796	0.0444625	0.891369
	0.0278459	0.555524	0.0278459	0.87032		0.0422342	0.596817	0.0422342	0.792384		0.0541908	0.642107	0.0541908	0.770381		0.0674693	0.489457	0.0674693	0.645333		0.0403074	0.514168	0.0403074	0.781071		0.0372169	0.79139	0.0372169	0.900095		0.0317292	0.635211	0.0317292	0.881193		0.0459043	0.695086	0.0459043	0.891728
	0.0287831	0.554108	0.0287831	0.869859		0.0434532	0.596811	0.0434532	0.792224		0.0555576	0.645431	0.0555576	0.772022		0.0694134	0.492338	0.0694134	0.648085		0.0413484	0.5128	0.0413484	0.780518		0.0381336	0.790033	0.0381336	0.899059		0.0325907	0.634598	0.0325907	0.880509		0.0474011	0.694362	0.0474011	0.892187
	0.029494	0.55254	0.029494	0.869567		0.0446349	0.597043	0.0446349	0.792175		0.0571384	0.649161	0.0571384	0.773541		0.0709351	0.493845	0.0709351	0.649637		0.0426695	0.512992	0.0426695	0.780851		0.0392188	0.790255	0.0392188	0.89943		0.0333522	0.635791	0.0333522	0.880702		0.0486076	0.6925	0.0486076	0.891815
	0.0303778	0.550049	0.0303778	0.868083		0.0458544	0.595171	0.0458544	0.792145		0.0588162	0.652088	0.0588162	0.775307		0.0723561	0.497923	0.0723561	0.653455		0.0436168	0.511555	0.0436168	0.779137		0.040392	0.786659	0.040392	0.897846		0.0342069	0.637901	0.0342069	0.881117		0.0498126	0.691488	0.0498126	0.891628
	0.0310652	0.54936	0.0310652	0.866756		0.0467599	0.592093	0.0467599	0.790401		0.0601706	0.656845	0.0601706	0.778198		0.0740553	0.499374	0.0740553	0.655356		0.0445472	0.513035	0.0445472	0.779298		0.041301	0.786455	0.041301	0.897401		0.0349779	0.640009	0.0349779	0.88217		0.0508331	0.689657	0.0508331	0.891025
	0.0317681	0.544955	0.0317681	0.866323		0.0476568	0.589487	0.0476568	0.790658		0.0613686	0.660519	0.0613686	0.780179		0.0756129	0.502865	0.0756129	0.65834		0.0455649	0.51016	0.0455649	0.777294		0.0420944	0.785516	0.0420944	0.894734		0.0357197	0.639037	0.0357197	0.881339		0.0519734	0.690039	0.0519734	0.891515
	0.0323394	0.544046	0.0323394	0.865792		0.048721	0.587784	0.048721	0.78896		0.0625568	0.664445	0.0625568	0.782838		0.0769082	0.505415	0.0769082	0.660758		0.0465247	0.509862	0.0465247	0.776944		0.0429347	0.783613	0.0429347	0.890821		0.0364181	0.638164	0.0364181	0.879878		0.0529697	0.688774	0.0529697	0.891511
	0.0329991	0.545996	0.0329991	0.86552		0.0496088	0.587292	0.0496088	0.788893		0.0639674	0.668088	0.0639674	0.785641		0.0783258	0.504526	0.0783258	0.659327		0.0473128	0.514182	0.0473128	0.77692		0.0438993	0.781585	0.0438993	0.886706		0.0372037	0.636813	0.0372037	0.879025		0.0540674	0.686073	0.0540674	0.890687
	0.0336374	0.547045	0.0336374	0.865591		0.050445	0.586874	0.050445	0.788864		0.0649975	0.671575	0.0649975	0.787992		0.079803	0.50816	0.079803	0.661424		0.0481967	0.514014	0.0481967	0.775183		0.0445829	0.782024	0.0445829	0.885713		0.0377483	0.634668	0.0377483	0.877655		0.0549024	0.682989	0.0549024	0.889874
	0.0342881	0.546128	0.0342881	0.864963		0.0513247	0.584608	0.0513247	0.787663		0.0662056	0.677131	0.0662056	0.791243		0.0811055	0.511425	0.0811055	0.663613		0.0489912	0.514859	0.0489912	0.773328		0.0454522	0.78212	0.0454522	0.881473		0.0383525	0.633902	0.0383525	0.87661		0.055851	0.680113	0.055851	0.889212
	0.0348392	0.545577	0.0348392	0.862958		0.0522452	0.586705	0.0522452	0.788114		0.0672595	0.682277	0.0672595	0.794194		0.0822755	0.514179	0.0822755	0.664596		0.0498868	0.515723	0.0498868	0.772554		0.0461268	0.780721	0.0461268	0.87771		0.0389668	0.631329	0.0389668	0.873857		0.056888	0.677215	0.056888	0.888212
	0.0353574	0.544071	0.0353574	0.861689		0.0530042	0.584382	0.0530042	0.786401		0.0685119	0.687323	0.0685119	0.797064		0.0833748	0.517709	0.0833748	0.666799		0.0506347	0.517671	0.0506347	0.772933		0.0470206	0.781855	0.0470206	0.875915		0.0396357	0.63109	0.0396357	0.872583		0.0578006	0.675487	0.0578006	0.887333
	0.035904	0.546244	0.035904	0.860484		0.0537327	0.581513	0.0537327	0.785169		0.069461	0.691504	0.069461	0.800384		0.0844465	0.523631	0.0844465	0.670258		0.0513308	0.518428	0.0513308	0.77285		0.0476261	0.781768	0.0476261	0.872889		0.0403237	0.631985	0.0403237	0.870395		0.0585388	0.675664	0.0585388	0.887123
	0.0364391	0.545104	0.0364391	0.859081		0.0543847	0.580054	0.0543847	0.78357		0.0703313	0.696834	0.0703313	0.803455		0.0856026	0.528754	0.0856026	0.673022		0.0519998	0.518244	0.0519998	0.7728		0.0482402	0.780843	0.0482402	0.870703		0.0407705	0.630089	0.0407705	0.868533		0.0593779	0.672861	0.0593779	0.885963
	0.0368826	0.544316	0.0368826	0.857564		0.0553006	0.578692	0.0553006	0.78276		0.071303	0.702242	0.071303	0.8079		0.0869255	0.533757	0.0869255	0.676313		0.052769	0.51875	0.052769	0.77326		0.0489276	0.781623	0.0489276	0.868739		0.0412029	0.630426	0.0412029	0.866497		0.0601656	0.671441	0.0601656	0.885392
	0.0374325	0.545414	0.0374325	0.856594		0.0559396	0.577855	0.0559396	0.78224		0.0724075	0.707931	0.0724075	0.811607		0.0880271	0.538303	0.0880271	0.67904		0.0534584	0.517853	0.0534584	0.773012		0.0496804	0.778438	0.0496804	0.863883		0.0418635	0.626635	0.0418635	0.862572		0.0609752	0.670429	0.0609752	0.884407
	0.0379112	0.543431	0.0379112	0.854832		0.0566109	0.579281	0.0566109	0.782685		0.0732278	0.715288	0.0732278	0.816044		0.0889978	0.542967	0.0889978	0.682512		0.0541477	0.516963	0.0541477	0.770658		0.0502038	0.777411	0.0502038	0.862376		0.0423953	0.622161	0.0423953	0.859516		0.061608	0.668807	0.061608	0.883653
	0.038437	0.543458	0.038437	0.853089		0.0572516	0.577125	0.0572516	0.781214		0.0740632	0.72184	0.0740632	0.819568		0.0899335	0.548558	0.0899335	0.685401		0.0547751	0.520534	0.0547751	0.770697		0.0508327	0.776314	0.0508327	0.859489		0.0428635	0.622763	0.0428635	0.858408		0.0624645	0.668373	0.0624645	0.883858
	0.0387738	0.542628	0.0387738	0.850854		0.0579247	0.576586	0.0579247	0.780603		0.07498	0.728914	0.07498	0.824195		0.0911769	0.554413	0.0911769	0.689979		0.0554497	0.517929	0.0554497	0.769623		0.0513865	0.770319	0.0513865	0.854351		0.0433401	0.623119	0.0433401	0.857205		0.0632556	0.66592	0.0632556	0.882821
	0.0392116	0.542719	0.0392116	0.85017		0.058693	0.576957	0.058693	0.780259		0.0758824	0.735999	0.0758824	0.828875		0.0921318	0.55847	0.0921318	0.692676		0.0559826	0.51785	0.0559826	0.769624		0.0520655	0.766709	0.0520655	0.850626		0.0438472	0.624245	0.0438472	0.855419		0.0639008	0.664669	0.0639008	0.882237
	0.0397608	0.542284	0.0397608	0.848914		0.0593153	0.578621	0.0593153	0.780424		0.0768052	0.742098	0.0768052	0.832666		0.0931115	0.562499	0.0931115	0.694654		0.0567477	0.517819	0.0567477	0.768546		0.0526518	0.76319	0.0526518	0.848215		0.0443029	0.623568	0.0443029	0.853872		0.0645113	0.661503	0.0645113	0.88088
	0.0402402	0.541575	0.0402402	0.847627		0.0599579	0.577182	0.0599579	0.780913		0.0776035	0.748169	0.0776035	0.836002		0.0938975	0.563943	0.0938975	0.695219		0.057307	0.518531	0.057307	0.767818		0.0532491	0.759814	0.0532491	0.845428		0.0448258	0.623529	0.0448258	0.852385		0.0652307	0.65966	0.0652307	0.879691
	0.0405726	0.540489	0.0405726	0.846094		0.0604977	0.576611	0.0604977	0.781753		0.0784261	0.753952	0.0784261	0.838965		0.094848	0.562333	0.094848	0.694616		0.0578012	0.519518	0.0578012	0.766903		0.0537787	0.758926	0.0537787	0.843935		0.0453429	0.622924	0.0453429	0.850515		0.0659875	0.657486	0.0659875	0.879146
	0.0409044	0.539114	0.0409044	0.844124		0.0611235	0.580136	0.0611235	0.783936		0.0791673	0.757138	0.0791673	0.840553		0.0958045	0.563097	0.0958045	0.694288		0.058336	0.519273	0.058336	0.766209		0.0543206	0.757566	0.0543206	0.842064		0.0457019	0.622405	0.0457019	0.849215		0.0666443	0.656131	0.0666443	0.878686
	0.0413903	0.538431	0.0413903	0.841887		0.0616491	0.576712	0.0616491	0.783637		0.0799385	0.760435	0.0799385	0.841995		0.0966333	0.565966	0.0966333	0.694812		0.0588591	0.518861	0.0588591	0.765825		0.0548057	0.753411	0.0548057	0.83868		0.0460753	0.622882	0.0460753	0.847371		0.0672839	0.655989	0.0672839	0.877946
	0.0417526	0.53652	0.0417526	0.839923		0.0620947	0.576591	0.0620947	0.783407		0.0806161	0.76388	0.0806161	0.844272		0.0974389	0.568792	0.0974389	0.695737		0.0596332	0.521626	0.0596332	0.76664		0.0552527	0.754309	0.0552527	0.838334		0.0465548	0.621975	0.0465548	0.845303		0.0679513	0.657362	0.0679513	0.877628
	0.0421646	0.536978	0.0421646	0.838402		0.062757	0.574756	0.062757	0.782111		0.0812511	0.771212	0.0812511	0.849053		0.0983569	0.568094	0.0983569	0.695184		0.0601068	0.521951	0.0601068	0.765799		0.0557493	0.754429	0.0557493	0.837197		0.0469594	0.620401	0.0469594	0.843506		0.0685595	0.655312	0.0685595	0.87602
	0.0425414	0.534959	0.0425414	0.836078		0.0633119	0.570705	0.0633119	0.780355		0.0820784	0.777883	0.0820784	0.853058		0.0993201	0.568484	0.0993201	0.695117		0.0606236	0.520381	0.0606236	0.766056		0.0562624	0.754933	0.0562624	0.836419		0.047354	0.62141	0.047354	0.841407		0.0691275	0.653285	0.0691275	0.875384
	0.0428595	0.533668	0.0428595	0.833952		0.0640426	0.566521	0.0640426	0.777727		0.0828602	0.784311	0.0828602	0.856493		0.100163	0.570036	0.100163	0.69591		0.06112	0.521212	0.06112	0.765849		0.0568258	0.753884	0.0568258	0.834669		0.0477787	0.622491	0.0477787	0.839419		0.0696555	0.650969	0.0696555	0.874775
	0.0432815	0.535619	0.0432815	0.832737		0.0645324	0.565096	0.0645324	0.777491		0.0837026	0.790011	0.0837026	0.859607		0.100964	0.572045	0.100964	0.69698		0.0616823	0.521411	0.0616823	0.766099		0.0574395	0.753634	0.0574395	0.833554		0.048261	0.6243	0.048261	0.838063		0.0701514	0.650884	0.0701514	0.874484
	0.0436532	0.535307	0.0436532	0.831233		0.0650307	0.56173	0.0650307	0.776701		0.0843949	0.795304	0.0843949	0.861282		0.101825	0.571774	0.101825	0.697132		0.0621681	0.518328	0.0621681	0.76434		0.0578546	0.754387	0.0578546	0.832692		0.0486583	0.6245	0.0486583	0.836475		0.0708025	0.649372	0.0708025	0.873359
	0.0440187	0.534203	0.0440187	0.829213		0.06546	0.560774	0.06546	0.779363		0.0849594	0.799778	0.0849594	0.862762		0.102606	0.567975	0.102606	0.694752		0.0626128	0.515792	0.0626128	0.763894		0.0582832	0.754825	0.0582832	0.831935		0.0490343	0.625865	0.0490343	0.835166		0.0713367	0.646983	0.0713367	0.872317
	0.0443935	0.533043	0.0443935	0.826565		0.0658958	0.559217	0.0658958	0.780139		0.0855558	0.805216	0.0855558	0.865665		0.103341	0.565204	0.103341	0.693141		0.063082	0.514972	0.063082	0.763574		0.0586408	0.754699	0.0586408	0.831057		0.0493987	0.6267	0.0493987	0.8338		0.0719119	0.645642	0.0719119	0.871571
	0.0446749	0.529921	0.0446749	0.824241		0.0665292	0.558496	0.0665292	0.780653		0.0862602	0.807241	0.0862602	0.866316		0.1041	0.564393	0.1041	0.690928		0.063642	0.514369	0.063642	0.765233		0.0591278	0.754759	0.0591278	0.829793		0.0496866	0.63021	0.0496866	0.833407		0.0724494	0.644239	0.0724494	0.870656
	0.0450166	0.529896	0.0450166	0.823762		0.0670154	0.558549	0.0670154	0.780944		0.0869328	0.81081	0.0869328	0.867127		0.104917	0.562003	0.104917	0.686359		0.064074	0.510717	0.064074	0.765493		0.0596468	0.748794	0.0596468	0.827944		0.0500877	0.630984	0.0500877	0.832493		0.0730807	0.642006	0.0730807	0.869364
	0.0453398	0.528635	0.0453398	0.822374		0.0675408	0.557677	0.0675408	0.780655		0.0876749	0.817552	0.0876749	0.870706		0.105712	0.559013	0.105712	0.683094		0.0645358	0.512746	0.0645358	0.768429		0.0600845	0.748846	0.0600845	0.827449		0.0504669	0.636528	0.0504669	0.832356		0.0737034	0.639216	0.0737034	0.868893
	0.0457309	0.528408	0.0457309	0.821533		0.0679825	0.559938	0.0679825	0.781594		0.0882656	0.817858	0.0882656	0.870898		0.106293	0.559366	0.106293	0.680166		0.0650195	0.514577	0.0650195	0.768482		0.0605386	0.74983	0.0605386	0.82701		0.0508339	0.637829	0.0508339	0.831868		0.0742713	0.637382	0.0742713	0.868036
	0.0460644	0.528989	0.0460644	0.820073		0.0683911	0.559931	0.0683911	0.782128		0.0888056	0.824857	0.0888056	0.874914		0.106939	0.555607	0.106939	0.676611		0.0655224	0.51447	0.0655224	0.76824		0.0609044	0.750343	0.0609044	0.825922		0.0511805	0.64013	0.0511805	0.831734		0.0747457	0.63566	0.0747457	0.867447
	0.0463118	0.529621	0.0463118	0.818792		0.0689024	0.5618	0.0689024	0.783919		0.0894163	0.828139	0.0894163	0.876287		0.107697	0.558715	0.107697	0.679274		0.0659533	0.516475	0.0659533	0.768411		0.0612946	0.749913	0.0612946	0.824273		0.0515359	0.639431	0.0515359	0.831726		0.0752036	0.633789	0.0752036	0.867321
	0.0466436	0.532528	0.0466436	0.818781		0.0694132	0.563879	0.0694132	0.783486		0.0900345	0.825285	0.0900345	0.876286		0.108348	0.554817	0.108348	0.676135		0.0664316	0.518447	0.0664316	0.769278		0.0617589	0.749206	0.0617589	0.823708		0.0519004	0.641712	0.0519004	0.83306		0.0757149	0.633398	0.0757149	0.867388
	0.0469011	0.533918	0.0469011	0.818217		0.0697847	0.564998	0.0697847	0.785142		0.0906992	0.825443	0.0906992	0.876198		0.109265	0.552509	0.109265	0.672584		0.0667923	0.521135	0.0667923	0.770322		0.0622085	0.749943	0.0622085	0.824006		0.0521856	0.640627	0.0521856	0.832294		0.0761778	0.632712	0.0761778	0.868015
	0.0472299	0.530636	0.0472299	0.817126		0.070195	0.567927	0.070195	0.788378		0.0911959	0.824035	0.0911959	0.878362		0.109987	0.549132	0.109987	0.66944		0.0672354	0.526129	0.0672354	0.772684		0.0625027	0.750649	0.0625027	0.823668		0.0525722	0.637862	0.0525722	0.832084		0.076572	0.632761	0.076572	0.868486
	0.047562	0.530154	0.047562	0.81573		0.0706567	0.570281	0.0706567	0.791354		0.091741	0.822041	0.091741	0.87722		0.110582	0.550424	0.110582	0.67016		0.0676684	0.52999	0.0676684	0.774551		0.0629013	0.750282	0.0629013	0.823034		0.0530023	0.63602	0.0530023	0.831098		0.0770889	0.632043	0.0770889	0.869063
	0.0478377	0.532944	0.0478377	0.815068		0.0711671	0.572829	0.0711671	0.79184		0.0923927	0.815875	0.0923927	0.876411		0.111185	0.547073	0.111185	0.666957		0.0681229	0.532464	0.0681229	0.77513		0.0633204	0.750259	0.0633204	0.823363		0.0533074	0.637721	0.0533074	0.832624		0.0775464	0.632238	0.0775464	0.869444
	0.048152	0.533999	0.048152	0.81462		0.0716914	0.575029	0.0716914	0.793931		0.0929917	0.817732	0.0929917	0.878316		0.111803	0.546362	0.111803	0.663731		0.0684809	0.53743	0.0684809	0.776606		0.0638042	0.750871	0.0638042	0.823316		0.0535404	0.636769	0.0535404	0.833497		0.0780676	0.632005	0.0780676	0.870197
	0.0485218	0.535504	0.0485218	0.813887		0.07205	0.577801	0.07205	0.796057		0.0936392	0.820669	0.0936392	0.880636		0.112578	0.544045	0.112578	0.661476		0.0689274	0.540845	0.0689274	0.777993		0.0641977	0.754444	0.0641977	0.825023		0.0538388	0.636843	0.0538388	0.833187		0.0785298	0.631131	0.0785298	0.869997
	0.0488484	0.535258	0.0488484	0.813401		0.072503	0.580714	0.072503	0.797823		0.0941706	0.816533	0.0941706	0.879635		0.113262	0.541253	0.113262	0.656803		0.0692729	0.54495	0.0692729	0.779108		0.0645551	0.756216	0.0645551	0.825451		0.0541402	0.637669	0.0541402	0.833732		0.0790218	0.630519	0.0790218	0.870659
	0.0490877	0.537017	0.0490877	0.814022		0.0728903	0.583733	0.0728903	0.798925		0.0947213	0.819752	0.0947213	0.882314		0.113961	0.539732	0.113961	0.654129		0.0696911	0.546762	0.0696911	0.781505		0.0649634	0.757858	0.0649634	0.826825		0.0544885	0.64125	0.0544885	0.834462		0.0794886	0.629646	0.0794886	0.87074
	0.0493402	0.539885	0.0493402	0.813715		0.0732638	0.584459	0.0732638	0.799926		0.095243	0.819867	0.095243	0.881888		0.114647	0.535555	0.114647	0.65025		0.0701306	0.54594	0.0701306	0.783614		0.0652562	0.753639	0.0652562	0.826858		0.0547679	0.642475	0.0547679	0.835337		0.0798839	0.628798	0.0798839	0.871687
	0.0495679	0.538527	0.0495679	0.813418		0.0736749	0.589789	0.0736749	0.802727		0.095694	0.816238	0.095694	0.880189		0.115166	0.530655	0.115166	0.645346		0.070491	0.547664	0.070491	0.786152		0.0656653	0.755526	0.0656653	0.828403		0.0550542	0.645382	0.0550542	0.836268		0.0802803	0.627776	0.0802803	0.871951
	0.0498579	0.537258	0.0498579	0.813053		0.0740398	0.591924	0.0740398	0.804276		0.0962146	0.815024	0.0962146	0.879868		0.115828	0.525372	0.115828	0.64108		0.0708997	0.550507	0.0708997	0.787892		0.065967	0.75764	0.065967	0.831157		0.0554097	0.647587	0.0554097	0.836937		0.0808164	0.627887	0.0808164	0.872358
	0.05011	0.537385	0.05011	0.812312		0.0744938	0.592489	0.0744938	0.806892		0.0967745	0.813787	0.0967745	0.878195		0.116361	0.523815	0.116361	0.638147		0.0713329	0.551183	0.0713329	0.788932		0.0663322	0.760387	0.0663322	0.832845		0.0557252	0.649474	0.0557252	0.837813		0.081298	0.6271	0.081298	0.872695
	0.050385	0.537685	0.050385	0.812058		0.0749194	0.5934	0.0749194	0.808461		0.0973573	0.813449	0.0973573	0.876358		0.116966	0.519371	0.116966	0.633368		0.0717125	0.549184	0.0717125	0.788321		0.0667461	0.762753	0.0667461	0.83485		0.0560467	0.650888	0.0560467	0.838274		0.081776	0.625019	0.081776	0.871778
	0.0506295	0.538445	0.0506295	0.811982		0.0752546	0.597462	0.0752546	0.809814		0.0978123	0.813911	0.0978123	0.876107		0.117547	0.517383	0.117547	0.631235		0.0720581	0.55083	0.0720581	0.790521		0.0670887	0.765156	0.0670887	0.837226		0.0563469	0.653792	0.0563469	0.839259		0.0821285	0.626407	0.0821285	0.871803
	0.0509425	0.537863	0.0509425	0.811136		0.0756397	0.596557	0.0756397	0.808607		0.0983244	0.813379	0.0983244	0.875471		0.118084	0.512317	0.118084	0.627303		0.0724693	0.553075	0.0724693	0.791805		0.0673893	0.767207	0.0673893	0.83929		0.0566198	0.658539	0.0566198	0.840621		0.0825607	0.625222	0.0825607	0.871984
	0.0511459	0.538652	0.0511459	0.810214		0.0760254	0.595425	0.0760254	0.807774		0.098803	0.813218	0.098803	0.875191		0.118782	0.510948	0.118782	0.624601		0.0727623	0.552039	0.0727623	0.792372		0.0677577	0.771587	0.0677577	0.842196		0.0569138	0.661324	0.0569138	0.840671		0.0830299	0.623427	0.0830299	0.871669
	0.0515018	0.540316	0.0515018	0.809833		0.0763949	0.594011	0.0763949	0.807307		0.0993146	0.813432	0.0993146	0.875463		0.119259	0.508848	0.119259	0.62038		0.0730917	0.552618	0.0730917	0.792832		0.0680858	0.773708	0.0680858	0.843954		0.0571504	0.664648	0.0571504	0.842546		0.0834526	0.622949	0.0834526	0.871133
	0.0517318	0.540344	0.0517318	0.809739		0.0767028	0.595533	0.0767028	0.808379		0.0997442	0.811581	0.0997442	0.874453		0.11982	0.503112	0.11982	0.615511		0.073489	0.553357	0.073489	0.793889		0.0683942	0.775253	0.0683942	0.845051		0.0574087	0.667973	0.0574087	0.843643		0.0838304	0.621573	0.0838304	0.871204
	0.0519901	0.541709	0.0519901	0.808738		0.0771012	0.591755	0.0771012	0.807524		0.100229	0.808361	0.100229	0.872021		0.120478	0.496619	0.120478	0.611086		0.0738942	0.554093	0.0738942	0.794507		0.0686775	0.773943	0.0686775	0.845495		0.0577275	0.672143	0.0577275	0.845228		0.0842136	0.62163	0.0842136	0.871135
	0.0522326	0.541273	0.0522326	0.808577		0.0774874	0.595261	0.0774874	0.810524		0.100737	0.803359	0.100737	0.868894		0.121062	0.492254	0.121062	0.607783		0.07425	0.55455	0.07425	0.794839		0.069048	0.773443	0.069048	0.845898		0.0580456	0.674972	0.0580456	0.846627		0.0845815	0.621623	0.0845815	0.870907
	0.0524508	0.542097	0.0524508	0.808374		0.0780204	0.596632	0.0780204	0.812615		0.101281	0.802807	0.101281	0.867535		0.121585	0.488218	0.121585	0.603824		0.0745489	0.556935	0.0745489	0.795409		0.0694598	0.774434	0.0694598	0.847787		0.0582888	0.679069	0.0582888	0.848704		0.0849969	0.620555	0.0849969	0.869812
	0.0526921	0.543288	0.0526921	0.809006		0.07839	0.595744	0.07839	0.813638		0.101825	0.800382	0.101825	0.865598		0.122231	0.48558	0.122231	0.601362		0.0748661	0.556403	0.0748661	0.7949		0.0698805	0.773713	0.0698805	0.848944		0.0585122	0.684069	0.0585122	0.85106		0.0854253	0.619625	0.0854253	0.8694
	0.0530086	0.543775	0.0530086	0.809092		0.078714	0.597539	0.078714	0.815112		0.102382	0.799468	0.102382	0.865237		0.122818	0.483281	0.122818	0.598952		0.0752016	0.558468	0.0752016	0.795972		0.0701621	0.771376	0.0701621	0.849637		0.0587605	0.688973	0.0587605	0.853242		0.0857601	0.617647	0.0857601	0.86911
	0.0532602	0.543605	0.0532602	0.808691		0.0790209	0.601664	0.0790209	0.81733		0.102786	0.800302	0.102786	0.866109		0.123347	0.478884	0.123347	0.595644		0.0755611	0.560552	0.0755611	0.797123		0.0704599	0.771849	0.0704599	0.850944		0.0590058	0.694109	0.0590058	0.855389		0.0860691	0.617147	0.0860691	0.868669
	0.0535056	0.544519	0.0535056	0.808142		0.0793477	0.602348	0.0793477	0.818907		0.103167	0.800479	0.103167	0.866248		0.123833	0.475821	0.123833	0.593055		0.0759335	0.562259	0.0759335	0.798137		0.0707414	0.769056	0.0707414	0.850711		0.0592767	0.699398	0.0592767	0.857938		0.0864419	0.616253	0.0864419	0.868365
	0.0537369	0.545012	0.0537369	0.806922		0.0796402	0.604077	0.0796402	0.819178		0.103629	0.799599	0.103629	0.865197		0.124366	0.472493	0.124366	0.590314		0.0763391	0.565757	0.0763391	0.79887		0.0710437	0.770233	0.0710437	0.852453		0.0596068	0.705082	0.0596068	0.860474		0.086844	0.614759	0.086844	0.867521
	0.0539188	0.54348	0.0539188	0.805985		0.080019	0.606309	0.080019	0.820502		0.104079	0.800524	0.104079	0.865067		0.124945	0.470623	0.124945	0.589008		0.0766668	0.563608	0.0766668	0.796112		0.0713023	0.769794	0.0713023	0.853592		0.0599385	0.705778	0.0599385	0.861892		0.0872868	0.614612	0.0872868	0.866927
	0.0540888	0.546869	0.0540888	0.806331		0.0803576	0.606342	0.0803576	0.821333		0.104429	0.799076	0.104429	0.864202		0.1255	0.471014	0.1255	0.589326		0.0769716	0.564402	0.0769716	0.79632		0.0716776	0.768704	0.0716776	0.853736		0.0601574	0.706541	0.0601574	0.861959		0.087679	0.614566	0.087679	0.866089
	0.0543459	0.548319	0.0543459	0.806388		0.080658	0.608161	0.080658	0.822827		0.104944	0.798512	0.104944	0.864252		0.125975	0.471534	0.125975	0.588786		0.0772656	0.565128	0.0772656	0.796767		0.0719128	0.770063	0.0719128	0.855696		0.0603851	0.706765	0.0603851	0.861519		0.0880327	0.613454	0.0880327	0.865041
	0.0545875	0.549107	0.0545875	0.805703		0.0810324	0.61033	0.0810324	0.824022		0.105388	0.799105	0.105388	0.863965		0.126418	0.473603	0.126418	0.588719		0.0775489	0.565842	0.0775489	0.797748		0.0722424	0.772526	0.0722424	0.858145		0.0605886	0.709332	0.0605886	0.862677		0.088436	0.611498	0.088436	0.86378
	0.0548288	0.549563	0.0548288	0.805254		0.0813023	0.612759	0.0813023	0.825806		0.105798	0.798475	0.105798	0.86383		0.127109	0.470635	0.127109	0.586548		0.0779083	0.565527	0.0779083	0.798172		0.0725314	0.774912	0.0725314	0.859887		0.0609054	0.712707	0.0609054	0.863121		0.0888098	0.611727	0.0888098	0.864062
	0.0550855	0.549243	0.0550855	0.803914		0.0816261	0.614309	0.0816261	0.826436		0.106254	0.79822	0.106254	0.862901		0.127594	0.467122	0.127594	0.58401		0.0782231	0.56762	0.0782231	0.800604		0.0727876	0.77766	0.0727876	0.861812		0.0611656	0.715211	0.0611656	0.864511		0.089227	0.611074	0.089227	0.862855
	0.0553017	0.549288	0.0553017	0.803057		0.0821234	0.616785	0.0821234	0.827457		0.106679	0.797441	0.106679	0.861993		0.128066	0.468712	0.128066	0.584733		0.0785105	0.568476	0.0785105	0.800066		0.0731104	0.779001	0.0731104	0.860985		0.0613857	0.716621	0.0613857	0.865002		0.0896255	0.608382	0.0896255	0.860724
	0.0555015	0.550668	0.0555015	0.802946		0.0824229	0.61849	0.0824229	0.827649		0.107161	0.798281	0.107161	0.86254		0.128561	0.466388	0.128561	0.582154		0.0788624	0.569642	0.0788624	0.799572		0.0735461	0.78206	0.0735461	0.860458		0.0616151	0.718281	0.0616151	0.865806		0.0899645	0.60705	0.0899645	0.860067
	0.0557156	0.551736	0.0557156	0.803513		0.0827044	0.620848	0.0827044	0.829117		0.107499	0.79676	0.107499	0.86134		0.129063	0.464915	0.129063	0.580211		0.0792414	0.570939	0.0792414	0.799519		0.0737616	0.785112	0.0737616	0.86207		0.0618442	0.718133	0.0618442	0.867044		0.0902596	0.605311	0.0902596	0.859135
	0.0559268	0.553724	0.0559268	0.803655		0.0830002	0.62473	0.0830002	0.830764		0.107982	0.795152	0.107982	0.860097		0.12949	0.46406	0.12949	0.579366		0.0794762	0.574045	0.0794762	0.800176		0.0740113	0.787014	0.0740113	0.86158		0.0620646	0.719292	0.0620646	0.868237		0.0905606	0.601688	0.0905606	0.85767
	0.0561257	0.555194	0.0561257	0.803479		0.0833398	0.626855	0.0833398	0.831505		0.10842	0.792946	0.10842	0.858967		0.129901	0.462944	0.129901	0.579308		0.0797515	0.577124	0.0797515	0.801373		0.0743014	0.791611	0.0743014	0.863116		0.0622732	0.719858	0.0622732	0.869269		0.0909003	0.601061	0.0909003	0.856764
	0.0563706	0.552746	0.0563706	0.803309		0.0836807	0.627372	0.0836807	0.833042		0.108827	0.792446	0.108827	0.858168		0.130377	0.464997	0.130377	0.581532		0.0800136	0.577504	0.0800136	0.801631		0.0746249	0.793044	0.0746249	0.862805		0.0625236	0.719508	0.0625236	0.869881		0.0912681	0.599512	0.0912681	0.856075
	0.0566069	0.552064	0.0566069	0.80243		0.083934	0.626728	0.083934	0.83164		0.109241	0.79246	0.109241	0.857946		0.130905	0.464877	0.130905	0.582415		0.0803623	0.580527	0.0803623	0.803179		0.0748869	0.793236	0.0748869	0.862609		0.0627603	0.719557	0.0627603	0.870895		0.0916314	0.598361	0.0916314	0.855353
	0.0568056	0.551799	0.0568056	0.801939		0.0842272	0.627304	0.0842272	0.832806		0.109624	0.791504	0.109624	0.85705		0.131469	0.465953	0.131469	0.583997		0.0806662	0.581827	0.0806662	0.802301		0.075139	0.79228	0.075139	0.863181		0.0630734	0.721695	0.0630734	0.871848		0.0919965	0.596487	0.0919965	0.853694
	0.0570556	0.552744	0.0570556	0.80135		0.0845624	0.628813	0.0845624	0.834211		0.109986	0.79001	0.109986	0.855105		0.131896	0.465233	0.131896	0.584485		0.0809748	0.583762	0.0809748	0.802706		0.0754056	0.792996	0.0754056	0.864475		0.0633077	0.724608	0.0633077	0.873494		0.092345	0.595714	0.092345	0.853003
	0.0573331	0.553952	0.0573331	0.800871		0.0848872	0.629494	0.0848872	0.835321		0.110407	0.789378	0.110407	0.854145		0.132372	0.465121	0.132372	0.585495		0.0812855	0.584756	0.0812855	0.802411		0.0756788	0.793441	0.0756788	0.865933		0.0634895	0.725942	0.0634895	0.874318		0.0926434	0.59344	0.0926434	0.85134
	0.057497	0.555552	0.057497	0.800797		0.0852215	0.631962	0.0852215	0.836656		0.110812	0.789883	0.110812	0.85312		0.132837	0.466224	0.132837	0.586664		0.0815381	0.581561	0.0815381	0.801794		0.0759666	0.793517	0.0759666	0.866967		0.0636965	0.726381	0.0636965	0.874955		0.0929092	0.591056	0.0929092	0.849862
	0.0576989	0.556127	0.0576989	0.800959		0.0855088	0.63423	0.0855088	0.83818		0.111321	0.790212	0.111321	0.852422		0.133391	0.465002	0.133391	0.585936		0.0818081	0.582684	0.0818081	0.803005		0.0762833	0.793638	0.0762833	0.867806		0.063953	0.727101	0.063953	0.874812		0.0932212	0.589229	0.0932212	0.848038
	0.0578503	0.559125	0.0578503	0.801073		0.0857894	0.633875	0.0857894	0.839951		0.111678	0.789078	0.111678	0.85052		0.133832	0.464875	0.133832	0.58709		0.0821384	0.584316	0.0821384	0.804143		0.0765371	0.792949	0.0765371	0.867501		0.0641999	0.72787	0.0641999	0.875429		0.0935732	0.586576	0.0935732	0.846277
	0.0580523	0.560945	0.0580523	0.80127		0.0860749	0.634442	0.0860749	0.840779		0.112043	0.789691	0.112043	0.849793		0.134289	0.463735	0.134289	0.587507		0.0824554	0.582183	0.0824554	0.803481		0.0767997	0.788982	0.0767997	0.863808		0.0644346	0.731065	0.0644346	0.877563		0.0938945	0.58456	0.0938945	0.84437
	0.0582254	0.561283	0.0582254	0.801587		0.0864736	0.635318	0.0864736	0.839087		0.112407	0.790231	0.112407	0.849429		0.13474	0.466183	0.13474	0.589934		0.0828297	0.584569	0.0828297	0.805133		0.0770821	0.789379	0.0770821	0.864295		0.0646635	0.733091	0.0646635	0.878197		0.0942573	0.583721	0.0942573	0.842962
	0.0584042	0.561336	0.0584042	0.801806		0.0867465	0.634977	0.0867465	0.838899		0.112803	0.788671	0.112803	0.846892		0.135287	0.468358	0.135287	0.592543		0.0830896	0.584957	0.0830896	0.806387		0.0774055	0.788029	0.0774055	0.86412		0.0648302	0.735132	0.0648302	0.879073		0.0946468	0.582	0.0946468	0.842058
	0.0585975	0.560943	0.0585975	0.802465		0.0870198	0.634863	0.0870198	0.838591		0.113213	0.789978	0.113213	0.847404		0.135737	0.468506	0.135737	0.592757		0.0833348	0.587625	0.0833348	0.807754		0.0776034	0.78819	0.0776034	0.864405		0.065059	0.734693	0.065059	0.880226		0.0949675	0.580114	0.0949675	0.840694
	0.0588119	0.560291	0.0588119	0.80305		0.0873233	0.635683	0.0873233	0.8382		0.113655	0.790235	0.113655	0.846508		0.136083	0.466051	0.136083	0.591832		0.0835418	0.58697	0.0835418	0.808226		0.0779169	0.786858	0.0779169	0.863396		0.0652579	0.735102	0.0652579	0.881437		0.095279	0.577282	0.095279	0.839049
	0.0590485	0.558563	0.0590485	0.803907		0.0875937	0.635007	0.0875937	0.837432		0.11397	0.788151	0.11397	0.844623		0.136631	0.467204	0.136631	0.592827		0.0837963	0.589253	0.0837963	0.808397		0.0781656	0.784258	0.0781656	0.860958		0.065467	0.736116	0.065467	0.882862		0.0956261	0.575887	0.0956261	0.837723
	0.0592711	0.560752	0.0592711	0.805034		0.0878098	0.632791	0.0878098	0.836462		0.114348	0.787988	0.114348	0.842975		0.137062	0.468191	0.137062	0.592761		0.0840683	0.589745	0.0840683	0.809308		0.0783712	0.783786	0.0783712	0.860146		0.0656911	0.738083	0.0656911	0.884408		0.0959072	0.574522	0.0959072	0.835799
	0.059462	0.562219	0.059462	0.805232		0.0881237	0.630172	0.0881237	0.835861		0.114691	0.787492	0.114691	0.841861		0.137406	0.467762	0.137406	0.593198		0.0843311	0.593404	0.0843311	0.811171		0.0785792	0.784772	0.0785792	0.860759		0.0659019	0.739123	0.0659019	0.885752		0.0961503	0.57342	0.0961503	0.834838
	0.0595856	0.564756	0.0595856	0.806714		0.0884083	0.627743	0.0884083	0.834595		0.115004	0.784962	0.115004	0.838875		0.137875	0.46731	0.137875	0.594745		0.0845668	0.593098	0.0845668	0.812737		0.0788779	0.785515	0.0788779	0.861353		0.0661464	0.74148	0.0661464	0.887142		0.0964534	0.571679	0.0964534	0.833936
	0.0597817	0.567787	0.0597817	0.807382		0.0886293	0.628157	0.0886293	0.834983		0.115399	0.782192	0.115399	0.836322		0.138307	0.466078	0.138307	0.59509		0.0849154	0.592395	0.0849154	0.812653		0.0790991	0.786811	0.0790991	0.862804		0.0663954	0.74249	0.0663954	0.889325		0.0967023	0.569852	0.0967023	0.832576
	0.0600208	0.569765	0.0600208	0.808165		0.088902	0.626726	0.088902	0.833168		0.115717	0.780864	0.115717	0.834642		0.138732	0.464216	0.138732	0.594078		0.0852286	0.59231	0.0852286	0.812023		0.0793141	0.786568	0.0793141	0.862917		0.0666012	0.744167	0.0666012	0.891096		0.0969749	0.569097	0.0969749	0.831746
	0.0601831	0.571646	0.0601831	0.809553		0.0891779	0.62634	0.0891779	0.832452		0.116052	0.778713	0.116052	0.832018		0.139237	0.463729	0.139237	0.593449		0.0855198	0.590476	0.0855198	0.810923		0.0795619	0.789521	0.0795619	0.865232		0.0667528	0.74589	0.0667528	0.892684		0.097352	0.566472	0.097352	0.830352
	0.0603786	0.571611	0.0603786	0.810945		0.0893985	0.625765	0.0893985	0.832069		0.116364	0.77687	0.116364	0.830851		0.139638	0.463113	0.139638	0.593903		0.0857399	0.589521	0.0857399	0.809014		0.0797952	0.790284	0.0797952	0.86539		0.0669365	0.746617	0.0669365	0.893936		0.0977217	0.565052	0.0977217	0.828695
	0.0605938	0.571833	0.0605938	0.812092		0.0897611	0.622373	0.0897611	0.831076		0.116842	0.775528	0.116842	0.829669		0.140039	0.464876	0.140039	0.594777		0.0859679	0.588797	0.0859679	0.80777		0.0800116	0.793303	0.0800116	0.866784		0.0671598	0.747579	0.0671598	0.89401		0.098012	0.562984	0.098012	0.826917
	0.0607871	0.574008	0.0607871	0.814027		0.0901352	0.618312	0.0901352	0.829747		0.11727	0.774236	0.11727	0.828264		0.140424	0.463462	0.140424	0.594749		0.0862237	0.587014	0.0862237	0.806499		0.080388	0.796741	0.080388	0.869479		0.0673612	0.747451	0.0673612	0.894359		0.0982856	0.562049	0.0982856	0.826377
	0.0609329	0.576236	0.0609329	0.8158		0.0904299	0.615818	0.0904299	0.830014		0.11763	0.776521	0.11763	0.829052		0.14083	0.461898	0.14083	0.594156		0.0864763	0.588091	0.0864763	0.807765		0.0806903	0.798273	0.0806903	0.870327		0.0675545	0.746928	0.0675545	0.89372		0.0986134	0.560595	0.0986134	0.825025
	0.0611255	0.577304	0.0611255	0.81704		0.0906988	0.618229	0.0906988	0.830831		0.11797	0.773961	0.11797	0.826947		0.141203	0.460733	0.141203	0.594654		0.0867364	0.588426	0.0867364	0.807959		0.0808969	0.80066	0.0808969	0.872007		0.0677329	0.746666	0.0677329	0.893896		0.0988821	0.557918	0.0988821	0.823327
	0.0613514	0.58112	0.0613514	0.818185		0.0909048	0.618201	0.0909048	0.83102		0.118363	0.771742	0.118363	0.824871		0.141619	0.462026	0.141619	0.595812		0.0870262	0.589269	0.0870262	0.807575		0.0811339	0.802641	0.0811339	0.873421		0.067939	0.748915	0.067939	0.894585		0.0992173	0.555033	0.0992173	0.821565
	0.0614866	0.584312	0.0614866	0.819325		0.0911904	0.614921	0.0911904	0.831391		0.118704	0.769522	0.118704	0.823912		0.142049	0.462189	0.142049	0.595821		0.0872991	0.589883	0.0872991	0.806851		0.0813608	0.803906	0.0813608	0.874373		0.0681592	0.749421	0.0681592	0.894673		0.0995327	0.553136	0.0995327	0.819816
	0.0616936	0.586572	0.0616936	0.820698		0.0914331	0.616736	0.0914331	0.83187		0.119033	0.768537	0.119033	0.82303		0.142468	0.461221	0.142468	0.595144		0.0875786	0.591343	0.0875786	0.808272		0.0816082	0.805827	0.0816082	0.875931		0.068366	0.749552	0.068366	0.894691		0.0998246	0.552074	0.0998246	0.818438
	0.0618822	0.58723	0.0618822	0.821738		0.0916598	0.614833	0.0916598	0.830661		0.119326	0.766038	0.119326	0.820836		0.142891	0.460602	0.142891	0.594935		0.087782	0.592115	0.087782	0.808181		0.0818138	0.805309	0.0818138	0.875104		0.0685817	0.747446	0.0685817	0.893354		0.100074	0.552295	0.100074	0.818756
	0.0620181	0.589746	0.0620181	0.822755		0.0919208	0.613719	0.0919208	0.830233		0.119656	0.765041	0.119656	0.820027		0.143284	0.459375	0.143284	0.593968		0.0880419	0.592957	0.0880419	0.80799		0.0820121	0.807089	0.0820121	0.875935		0.0688212	0.747785	0.0688212	0.893198		0.100362	0.550502	0.100362	0.816893
	0.0621503	0.591729	0.0621503	0.823688		0.0922318	0.613634	0.0922318	0.831488		0.119969	0.763369	0.119969	0.818696		0.143686	0.459953	0.143686	0.594364		0.0882751	0.593099	0.0882751	0.807982		0.0822548	0.809666	0.0822548	0.877482		0.0690566	0.747698	0.0690566	0.893265		0.100649	0.549366	0.100649	0.815432
	0.0623552	0.593889	0.0623552	0.825299		0.0924935	0.611965	0.0924935	0.830666		0.120348	0.761081	0.120348	0.816832		0.144103	0.4636	0.144103	0.596787		0.0885525	0.591962	0.0885525	0.807966		0.0825569	0.810979	0.0825569	0.878165		0.0692121	0.746968	0.0692121	0.892973		0.100985	0.547593	0.100985	0.814115
	0.0625301	0.596187	0.0625301	0.827564		0.0927245	0.60944	0.0927245	0.830079		0.120783	0.76004	0.120783	0.815593		0.144522	0.466938	0.144522	0.600206		0.0887649	0.593155	0.0887649	0.80839		0.0827436	0.81225	0.0827436	0.878094		0.0693991	0.746944	0.0693991	0.893466		0.101214	0.546108	0.101214	0.812997
	0.0627322	0.599586	0.0627322	0.828874		0.0930121	0.60773	0.0930121	0.829257		0.121077	0.75777	0.121077	0.813444		0.144924	0.466667	0.144924	0.599259		0.0890763	0.592903	0.0890763	0.80856		0.08299	0.814858	0.08299	0.879264		0.0695638	0.746167	0.0695638	0.892872		0.101476	0.547395	0.101476	0.812091
	0.062933	0.602236	0.062933	0.831033		0.0931894	0.605283	0.0931894	0.828105		0.121361	0.753788	0.121361	0.810232		0.145263	0.470503	0.145263	0.602455		0.0893031	0.593243	0.0893031	0.809084		0.0832109	0.815203	0.0832109	0.877927		0.0697155	0.746536	0.0697155	0.893055		0.101765	0.546987	0.101765	0.811542
	0.0630799	0.602648	0.0630799	0.831591		0.0934517	0.606079	0.0934517	0.829094		0.121687	0.75056	0.121687	0.807739		0.145708	0.471703	0.145708	0.602863		0.0895352	0.593349	0.0895352	0.809577		0.0833761	0.817609	0.0833761	0.879235		0.0698927	0.746354	0.0698927	0.892936		0.102016	0.545747	0.102016	0.810383
	0.0632351	0.603116	0.0632351	0.832771		0.0937876	0.608651	0.0937876	0.830668		0.122036	0.748933	0.122036	0.80595		0.14613	0.472875	0.14613	0.604123		0.0897187	0.592202	0.0897187	0.809232		0.0836653	0.817726	0.0836653	0.879403		0.0700522	0.744563	0.0700522	0.892318		0.102228	0.543646	0.102228	0.808475
	0.063397	0.605336	0.063397	0.834296		0.0940158	0.609329	0.0940158	0.831996		0.122388	0.749093	0.122388	0.806201		0.146464	0.473896	0.146464	0.605063		0.0899641	0.589637	0.0899641	0.808779		0.0839077	0.818935	0.0839077	0.880136		0.0702282	0.744575	0.0702282	0.891913		0.102508	0.542838	0.102508	0.806812
	0.0635822	0.606907	0.0635822	0.835282		0.094218	0.611618	0.094218	0.834692		0.122679	0.747289	0.122679	0.803513		0.146932	0.474022	0.146932	0.605819		0.0901872	0.586923	0.0901872	0.807779		0.0841358	0.819896	0.0841358	0.881227		0.0704631	0.740505	0.0704631	0.889875		0.102811	0.542503	0.102811	0.806096
	0.0637667	0.609046	0.0637667	0.83666		0.0944899	0.610164	0.0944899	0.834047		0.122982	0.747203	0.122982	0.803496		0.147291	0.476232	0.147291	0.608416		0.0904956	0.585474	0.0904956	0.806782		0.0843063	0.821073	0.0843063	0.882708		0.0706476	0.740618	0.0706476	0.89074		0.103102	0.540868	0.103102	0.80487
	0.0639108	0.610318	0.0639108	0.83747		0.0947362	0.609178	0.0947362	0.833703		0.123296	0.745987	0.123296	0.801953		0.147644	0.475739	0.147644	0.608027		0.0906904	0.583768	0.0906904	0.806032		0.0845354	0.819983	0.0845354	0.88149		0.0708704	0.742385	0.0708704	0.891142		0.103368	0.539678	0.103368	0.803403
	0.064069	0.613292	0.064069	0.839212		0.0948982	0.61055	0.0948982	0.83426		0.123655	0.744592	0.123655	0.801042		0.148053	0.472509	0.148053	0.606244		0.0909468	0.579091	0.0909468	0.805088		0.0847383	0.822783	0.0847383	0.883843		0.07105	0.739904	0.07105	0.890152		0.10364	0.538068	0.10364	0.801998
	0.0642278	0.615377	0.0642278	0.841298		0.0950977	0.609037	0.0950977	0.833952		0.123926	0.743174	0.123926	0.798833		0.148429	0.469603	0.148429	0.604115		0.0912024	0.57844	0.0912024	0.805277		0.0848932	0.824712	0.0848932	0.886022		0.0712112	0.738612	0.0712112	0.889274		0.103911	0.539013	0.103911	0.801687
	0.0644407	0.615192	0.0644407	0.841474		0.0954186	0.606289	0.0954186	0.832739		0.124193	0.742534	0.124193	0.797961		0.1488	0.467747	0.1488	0.602072		0.0914104	0.577255	0.0914104	0.804934		0.0851329	0.827749	0.0851329	0.887979		0.0713868	0.73798	0.0713868	0.889591		0.104137	0.54011	0.104137	0.800958
	0.0645834	0.616698	0.0645834	0.841771		0.0956558	0.605218	0.0956558	0.833363		0.124502	0.741244	0.124502	0.797188		0.149176	0.467133	0.149176	0.602349		0.0916353	0.576771	0.0916353	0.805013		0.0853726	0.827149	0.0853726	0.88744		0.0715732	0.737878	0.0715732	0.888776		0.104381	0.541181	0.104381	0.801169
	0.0647074	0.617028	0.0647074	0.842489		0.0959608	0.604587	0.0959608	0.832718		0.124857	0.737819	0.124857	0.793795		0.149604	0.466806	0.149604	0.602548		0.0918498	0.574731	0.0918498	0.804514		0.0856105	0.828345	0.0856105	0.889179		0.0717765	0.738685	0.0717765	0.889277		0.10469	0.541124	0.10469	0.801505
	0.0648896	0.618169	0.0648896	0.843104		0.0961966	0.605748	0.0961966	0.832038		0.125238	0.735887	0.125238	0.791338		0.149974	0.466333	0.149974	0.601371		0.092082	0.574171	0.092082	0.805603		0.0858592	0.82824	0.0858592	0.889496		0.0719489	0.740643	0.0719489	0.890412		0.104957	0.540663	0.104957	0.800375
	0.0650433	0.619432	0.0650433	0.843831		0.0964531	0.603535	0.0964531	0.831537		0.125552	0.734183	0.125552	0.789515		0.150304	0.464381	0.150304	0.60081		0.0923001	0.573559	0.0923001	0.805353		0.0860755	0.827697	0.0860755	0.888978		0.0721325	0.739603	0.0721325	0.889056		0.105215	0.540054	0.105215	0.799404
	0.0652018	0.618993	0.0652018	0.844331		0.0966621	0.603551	0.0966621	0.831166		0.125866	0.732198	0.125866	0.787659		0.150551	0.461357	0.150551	0.598121		0.0925246	0.575116	0.0925246	0.806903		0.0862944	0.828575	0.0862944	0.889759		0.0723094	0.739204	0.0723094	0.888845		0.105468	0.53831	0.105468	0.798966
	0.065371	0.619075	0.065371	0.845194		0.0968394	0.604151	0.0968394	0.830644		0.126123	0.730775	0.126123	0.785732		0.150941	0.461103	0.150941	0.598228		0.0927498	0.575341	0.0927498	0.807167		0.0864415	0.826892	0.0864415	0.888538		0.0724634	0.738735	0.0724634	0.88818		0.105733	0.534865	0.105733	0.797749
	0.0655567	0.618425	0.0655567	0.844961		0.0971251	0.601828	0.0971251	0.829389		0.126429	0.729733	0.126429	0.784446		0.151285	0.460995	0.151285	0.598272		0.093042	0.574629	0.093042	0.807892		0.0866687	0.825899	0.0866687	0.887829		0.0726221	0.739892	0.0726221	0.888185		0.105984	0.534386	0.105984	0.798039
	0.0657071	0.620007	0.0657071	0.845712		0.0973986	0.600912	0.0973986	0.827705		0.126804	0.728975	0.126804	0.783488		0.151695	0.458565	0.151695	0.597239		0.0932649	0.574327	0.0932649	0.807178		0.086919	0.824941	0.086919	0.88719		0.0728365	0.740563	0.0728365	0.888158		0.106269	0.533119	0.106269	0.79666
	0.0658504	0.619422	0.0658504	0.845661		0.0976163	0.602232	0.0976163	0.827949		0.127102	0.727768	0.127102	0.782323		0.152057	0.455534	0.152057	0.594341		0.0934979	0.573695	0.0934979	0.807074		0.0871194	0.824609	0.0871194	0.886468		0.0729872	0.741001	0.0729872	0.88791		0.10651	0.533367	0.10651	0.795853
	0.0660266	0.616176	0.0660266	0.844507		0.0978586	0.604086	0.0978586	0.827729		0.127392	0.72713	0.127392	0.781855		0.152391	0.45267	0.152391	0.59247		0.0937222	0.572296	0.0937222	0.807784		0.0873423	0.824984	0.0873423	0.886107		0.073151	0.741299	0.073151	0.888118		0.106805	0.531554	0.106805	0.794805
	0.0661996	0.615734	0.0661996	0.844143		0.0980535	0.604947	0.0980535	0.827501		0.127655	0.726306	0.127655	0.780519		0.152729	0.448756	0.152729	0.589694		0.0939245	0.572792	0.0939245	0.80818		0.087574	0.8232	0.087574	0.884962		0.0733435	0.741693	0.0733435	0.888024		0.107036	0.529079	0.107036	0.794036
	0.0663498	0.615534	0.0663498	0.844393		0.0982967	0.601591	0.0982967	0.824053		0.127961	0.72456	0.127961	0.778828		0.153095	0.44669	0.153095	0.587742		0.0941045	0.573228	0.0941045	0.807694		0.0876964	0.822656	0.0876964	0.884052		0.0735158	0.741218	0.0735158	0.887618		0.107275	0.528487	0.107275	0.793229
	0.0665016	0.614703	0.0665016	0.845677		0.0985127	0.601217	0.0985127	0.822003		0.128269	0.723177	0.128269	0.777918		0.153466	0.445604	0.153466	0.586075		0.0943065	0.572358	0.0943065	0.807592		0.0879296	0.821859	0.0879296	0.882936		0.0736671	0.741757	0.0736671	0.887258		0.107557	0.526986	0.107557	0.792588
	0.0666818	0.615253	0.0666818	0.846276		0.098762	0.604261	0.098762	0.821778		0.128591	0.722838	0.128591	0.778124		0.153821	0.44395	0.153821	0.584477		0.0945296	0.57074	0.0945296	0.806011		0.0881315	0.82311	0.0881315	0.883372		0.073844	0.740399	0.073844	0.886609		0.107768	0.527093	0.107768	0.792553
	0.0668367	0.613638	0.0668367	0.845143		0.0990023	0.601976	0.0990023	0.820126		0.12898	0.721711	0.12898	0.777269		0.154181	0.440535	0.154181	0.581666		0.0947438	0.57074	0.0947438	0.80647		0.0883802	0.823449	0.0883802	0.883291		0.0740685	0.741236	0.0740685	0.886479		0.108022	0.525121	0.108022	0.792426
	0.0669545	0.613942	0.0669545	0.845302		0.0991874	0.604243	0.0991874	0.820175		0.129234	0.721879	0.129234	0.777278		0.154496	0.439573	0.154496	0.580484		0.0949947	0.569602	0.0949947	0.805799		0.0885571	0.823	0.0885571	0.882921		0.0742154	0.740429	0.0742154	0.886737		0.10824	0.526077	0.10824	0.792233
	0.067067	0.61436	0.067067	0.845228		0.0994082	0.602552	0.0994082	0.819047		0.129452	0.720689	0.129452	0.776568		0.154833	0.438907	0.154833	0.580484		0.0951697	0.567617	0.0951697	0.8052		0.0887512	0.822796	0.0887512	0.882244		0.0743771	0.739639	0.0743771	0.886178		0.108499	0.52703	0.108499	0.792756
	0.0672134	0.614567	0.0672134	0.845468		0.0995957	0.602519	0.0995957	0.817899		0.129733	0.719172	0.129733	0.77519		0.155153	0.437662	0.155153	0.579972		0.0954078	0.567237	0.0954078	0.805651		0.0889296	0.821955	0.0889296	0.881789		0.0745546	0.739636	0.0745546	0.885812		0.108725	0.527946	0.108725	0.793042
	0.067382	0.613908	0.067382	0.845565		0.0998267	0.60237	0.0998267	0.816463		0.129994	0.718543	0.129994	0.774801		0.155504	0.433584	0.155504	0.576813		0.0956548	0.566719	0.0956548	0.806498		0.0891047	0.821782	0.0891047	0.88179		0.0746871	0.74044	0.0746871	0.885687		0.10899	0.526416	0.10899	0.792607
	0.0675215	0.611954	0.0675215	0.844025		0.100055	0.601548	0.100055	0.815832		0.130295	0.718179	0.130295	0.774294		0.155849	0.435151	0.155849	0.578221		0.0958726	0.565335	0.0958726	0.805871		0.0893265	0.822827	0.0893265	0.882665		0.074835	0.739678	0.074835	0.884246		0.109263	0.525776	0.109263	0.792343
	0.0676895	0.61036	0.0676895	0.843321		0.100243	0.601135	0.100243	0.815387		0.130562	0.717132	0.130562	0.773585		0.156201	0.433126	0.156201	0.576677		0.0960437	0.564334	0.0960437	0.805927		0.089507	0.821256	0.089507	0.881848		0.0749886	0.741082	0.0749886	0.884389		0.109562	0.526176	0.109562	0.79322
	0.0678493	0.611193	0.0678493	0.843525		0.100459	0.598871	0.100459	0.813068		0.130841	0.714651	0.130841	0.772016		0.156616	0.431692	0.156616	0.574508		0.0962273	0.562671	0.0962273	0.80461		0.0896697	0.821331	0.0896697	0.881816		0.0751385	0.740261	0.0751385	0.884163		0.109796	0.525285	0.109796	0.793226
	0.0680048	0.611993	0.0680048	0.844348		0.100744	0.598423	0.100744	0.810515		0.131164	0.715156	0.131164	0.772325		0.156953	0.42987	0.156953	0.573713		0.0964515	0.562798	0.0964515	0.80428		0.0899112	0.820879	0.0899112	0.881604		0.0752988	0.741924	0.0752988	0.884683		0.109982	0.526345	0.109982	0.794202
	0.0681043	0.611113	0.0681043	0.844382		0.100947	0.598049	0.100947	0.809741		0.131474	0.714525	0.131474	0.771645		0.15729	0.430889	0.15729	0.573849		0.09669	0.563164	0.09669	0.805097		0.0901333	0.820024	0.0901333	0.881522		0.0754777	0.741306	0.0754777	0.883832		0.110172	0.52524	0.110172	0.794238
	0.0682343	0.611635	0.0682343	0.844758		0.101192	0.596103	0.101192	0.807552		0.131723	0.712123	0.131723	0.769267		0.157679	0.430742	0.157679	0.572477		0.096914	0.56305	0.096914	0.80431		0.0902856	0.81857	0.0902856	0.880947		0.0756484	0.741424	0.0756484	0.883606		0.110431	0.524709	0.110431	0.794259
	0.0684043	0.612922	0.0684043	0.845394		0.101443	0.592101	0.101443	0.804651		0.132048	0.711742	0.132048	0.768867		0.158008	0.429774	0.158008	0.570448		0.0970513	0.561428	0.0970513	0.803869		0.0905486	0.815723	0.0905486	0.879216		0.0758423	0.743291	0.0758423	0.883859		0.110626	0.525772	0.110626	0.794952
	0.0685836	0.615005	0.0685836	0.845742		0.101679	0.592097	0.101679	0.802846		0.13233	0.712287	0.13233	0.768884		0.158292	0.424401	0.158292	0.565924		0.0972788	0.56044	0.0972788	0.803944		0.0907606	0.815538	0.0907606	0.879474		0.0759759	0.742799	0.0759759	0.88321		0.110874	0.52652	0.110874	0.795532
	0.0687501	0.614882	0.0687501	0.845009		0.101858	0.592194	0.101858	0.801678		0.132648	0.710327	0.132648	0.767054		0.158632	0.423001	0.158632	0.564666		0.0975038	0.561761	0.0975038	0.804039		0.0909698	0.813448	0.0909698	0.878751		0.0761198	0.742861	0.0761198	0.882757		0.111076	0.527169	0.111076	0.796114
	0.068941	0.612461	0.068941	0.844793		0.102024	0.591201	0.102024	0.800509		0.132902	0.709286	0.132902	0.766698		0.158948	0.425004	0.158948	0.565036		0.0977002	0.560282	0.0977002	0.803697		0.0911019	0.815512	0.0911019	0.880394		0.0762901	0.743733	0.0762901	0.882787		0.11129	0.527136	0.11129	0.79585
	0.0690769	0.612041	0.0690769	0.843961		0.102208	0.591983	0.102208	0.80033		0.133119	0.708713	0.133119	0.766341		0.159236	0.423258	0.159236	0.563033		0.0978821	0.558091	0.0978821	0.802349		0.0912606	0.81454	0.0912606	0.879909		0.0764356	0.744615	0.0764356	0.883191		0.111558	0.527006	0.111558	0.795682
	0.0691803	0.612689	0.0691803	0.843586		0.102431	0.594544	0.102431	0.800741		0.133385	0.709139	0.133385	0.766802		0.159602	0.422654	0.159602	0.561986		0.0980819	0.555344	0.0980819	0.80092		0.0914316	0.812501	0.0914316	0.877579		0.0766004	0.744891	0.0766004	0.882822		0.111836	0.525757	0.111836	0.794966
	0.0692652	0.613361	0.0692652	0.843838		0.102613	0.593178	0.102613	0.798274		0.133653	0.707991	0.133653	0.766144		0.159909	0.420274	0.159909	0.560754		0.0982774	0.554567	0.0982774	0.799636		0.0916216	0.811787	0.0916216	0.877177		0.0767732	0.745935	0.0767732	0.882658		0.112008	0.525061	0.112008	0.794685
	0.0693699	0.616069	0.0693699	0.844154		0.102762	0.59319	0.102762	0.797389		0.133925	0.706962	0.133925	0.766206		0.160191	0.419021	0.160191	0.559956		0.0984538	0.557026	0.0984538	0.799485		0.0917763	0.810837	0.0917763	0.876274		0.0769542	0.746462	0.0769542	0.882477		0.112194	0.52534	0.112194	0.795466
	0.0695324	0.61591	0.0695324	0.843563		0.102946	0.591313	0.102946	0.79679		0.134178	0.706163	0.134178	0.766611		0.160597	0.414838	0.160597	0.556536		0.0986394	0.555328	0.0986394	0.798336		0.0919068	0.809548	0.0919068	0.87447		0.0771527	0.746355	0.0771527	0.882066		0.112406	0.525313	0.112406	0.795585
	0.0696849	0.616894	0.0696849	0.843773		0.103192	0.589473	0.103192	0.796393		0.134376	0.707376	0.134376	0.767679		0.160912	0.413841	0.160912	0.554882		0.0988615	0.552509	0.0988615	0.796458		0.0921083	0.808243	0.0921083	0.873004		0.0773088	0.746425	0.0773088	0.881683		0.112617	0.524939	0.112617	0.79478
	0.0697925	0.61665	0.0697925	0.844273		0.103443	0.586303	0.103443	0.795214		0.134676	0.70811	0.134676	0.768275		0.16121	0.41216	0.16121	0.553741		0.0991216	0.551133	0.0991216	0.79621		0.0923361	0.804973	0.0923361	0.870912		0.0774586	0.747228	0.0774586	0.881963		0.112874	0.5253	0.112874	0.795012
	0.0699777	0.614843	0.0699777	0.843653		0.10364	0.587373	0.10364	0.794613		0.135014	0.708533	0.135014	0.769184		0.161548	0.411172	0.161548	0.553521		0.099373	0.550324	0.099373	0.796156		0.0925259	0.803961	0.0925259	0.869512		0.0775986	0.745702	0.0775986	0.881		0.113126	0.524309	0.113126	0.79462
	0.0701576	0.614921	0.0701576	0.843352		0.103869	0.586412	0.103869	0.793353		0.13528	0.708017	0.13528	0.768754		0.161847	0.40951	0.161847	0.551853		0.0995927	0.55164	0.0995927	0.796299		0.0927107	0.804173	0.0927107	0.870116		0.077753	0.745665	0.077753	0.880689		0.113346	0.52299	0.113346	0.793447
	0.0703123	0.6127	0.0703123	0.843058		0.104123	0.588316	0.104123	0.794033		0.135614	0.706934	0.135614	0.768032		0.162128	0.406584	0.162128	0.549197		0.099766	0.550786	0.099766	0.79529		0.0929343	0.803819	0.0929343	0.869304		0.0778882	0.744511	0.0778882	0.880064		0.113609	0.52414	0.113609	0.793627
	0.070425	0.611719	0.070425	0.842159		0.104342	0.58692	0.104342	0.792412		0.135874	0.708341	0.135874	0.768956		0.162468	0.406561	0.162468	0.547861		0.0999259	0.550743	0.0999259	0.794741		0.0931665	0.803477	0.0931665	0.869208		0.0780237	0.744926	0.0780237	0.880023		0.113845	0.522567	0.113845	0.792458
	0.0705475	0.611634	0.0705475	0.841721		0.104541	0.586031	0.104541	0.792281		0.136115	0.708585	0.136115	0.770297		0.162803	0.40738	0.162803	0.547281		0.100099	0.549464	0.100099	0.793646		0.0933308	0.803455	0.0933308	0.868342		0.0781483	0.743614	0.0781483	0.878985		0.114064	0.522288	0.114064	0.792946
	0.0706925	0.609728	0.0706925	0.840627		0.104737	0.587399	0.104737	0.793175		0.13642	0.708771	0.13642	0.770863		0.1631	0.409521	0.1631	0.548004		0.100244	0.549805	0.100244	0.793242		0.0935107	0.804066	0.0935107	0.868457		0.0782893	0.744475	0.0782893	0.878691		0.114231	0.521186	0.114231	0.792006
	0.0708074	0.60894	0.0708074	0.839705		0.104955	0.591097	0.104955	0.795157		0.136705	0.709857	0.136705	0.771638		0.163392	0.40656	0.163392	0.546397		0.100421	0.546481	0.100421	0.790963		0.0936958	0.805032	0.0936958	0.868952		0.0784261	0.745148	0.0784261	0.878691		0.114487	0.520506	0.114487	0.791499
	0.070957	0.607068	0.070957	0.838641		0.105168	0.59137	0.105168	0.794521		0.136965	0.708586	0.136965	0.770795		0.163684	0.406059	0.163684	0.545267		0.100674	0.546795	0.100674	0.790277		0.093873	0.804477	0.093873	0.868433		0.0785623	0.745833	0.0785623	0.878413		0.114715	0.521931	0.114715	0.791426
	0.0711009	0.606402	0.0711009	0.838281		0.105346	0.591415	0.105346	0.793728		0.137211	0.707683	0.137211	0.770991		0.163998	0.406364	0.163998	0.54577		0.100873	0.545375	0.100873	0.790405		0.0940666	0.804047	0.0940666	0.867878		0.0787036	0.745647	0.0787036	0.87821		0.114945	0.521588	0.114945	0.790613
	0.0712555	0.605747	0.0712555	0.837984		0.105548	0.591754	0.105548	0.794905		0.137468	0.708136	0.137468	0.771643		0.16427	0.406828	0.16427	0.546607		0.101026	0.543975	0.101026	0.78976		0.0942723	0.803819	0.0942723	0.86731		0.0788459	0.744178	0.0788459	0.878137		0.115161	0.520938	0.115161	0.790977
	0.0713928	0.606224	0.0713928	0.837471		0.105744	0.591815	0.105744	0.794914		0.137692	0.707452	0.137692	0.771238		0.164581	0.405456	0.164581	0.545354		0.101204	0.543419	0.101204	0.789509		0.0944233	0.804275	0.0944233	0.86722		0.0790048	0.744942	0.0790048	0.878508		0.115374	0.520246	0.115374	0.790484
	0.0715218	0.604334	0.0715218	0.836657		0.105906	0.591934	0.105906	0.794103		0.137941	0.709092	0.137941	0.772169		0.164856	0.402634	0.164856	0.542902		0.101379	0.542125	0.101379	0.788886		0.0945822	0.803947	0.0945822	0.86665		0.0791851	0.744674	0.0791851	0.879095		0.115668	0.519019	0.115668	0.790233
	0.0716341	0.602523	0.0716341	0.835329		0.106109	0.591923	0.106109	0.79424		0.138208	0.709024	0.138208	0.771666		0.165189	0.401333	0.165189	0.541727		0.101568	0.54327	0.101568	0.789091		0.0947069	0.804076	0.0947069	0.866773		0.0793433	0.746462	0.0793433	0.879728		0.115927	0.518387	0.115927	0.79116
	0.0717855	0.600527	0.0717855	0.834659		0.10633	0.590755	0.10633	0.792979		0.138413	0.710199	0.138413	0.773014		0.165461	0.398765	0.165461	0.540583		0.101807	0.544248	0.101807	0.788467		0.0949475	0.802728	0.0949475	0.865936		0.0794941	0.746942	0.0794941	0.879592		0.116158	0.518075	0.116158	0.790972
	0.0719204	0.599325	0.0719204	0.833456		0.106504	0.592201	0.106504	0.793071		0.138687	0.710358	0.138687	0.772802		0.16577	0.398314	0.16577	0.540081		0.101992	0.543784	0.101992	0.787572		0.0951034	0.80139	0.0951034	0.865209		0.0796467	0.747601	0.0796467	0.880259		0.11634	0.516926	0.11634	0.78943
	0.0720332	0.599093	0.0720332	0.8328		0.106673	0.593084	0.106673	0.792896		0.138952	0.709119	0.138952	0.772795		0.166067	0.39835	0.166067	0.539386		0.102166	0.543367	0.102166	0.786508		0.0952534	0.802604	0.0952534	0.865997		0.0797965	0.746047	0.0797965	0.879322		0.116531	0.516726	0.116531	0.789717
	0.0721547	0.598341	0.0721547	0.831996		0.106833	0.596413	0.106833	0.794358		0.139231	0.707769	0.139231	0.77242		0.166363	0.396318	0.166363	0.538089		0.102352	0.544545	0.102352	0.78653		0.0954058	0.801443	0.0954058	0.865115		0.0799477	0.746323	0.0799477	0.879163		0.116708	0.517316	0.116708	0.790509
	0.0722956	0.596727	0.0722956	0.830946		0.10701	0.595691	0.10701	0.794013		0.139511	0.707444	0.139511	0.773143		0.16676	0.396227	0.16676	0.53843		0.102523	0.545411	0.102523	0.786449		0.0955582	0.800731	0.0955582	0.864409		0.0801136	0.744785	0.0801136	0.878602		0.116887	0.518688	0.116887	0.790457
	0.0724344	0.597272	0.0724344	0.830168		0.107216	0.596068	0.107216	0.792935		0.139711	0.706649	0.139711	0.77265		0.167064	0.39621	0.167064	0.539815		0.102717	0.545412	0.102717	0.78535		0.0957372	0.800377	0.0957372	0.864401		0.0802536	0.743909	0.0802536	0.878122		0.117057	0.515682	0.117057	0.789193
	0.0725539	0.598465	0.0725539	0.829743		0.107385	0.595277	0.107385	0.791923		0.139966	0.708528	0.139966	0.774782		0.167356	0.398195	0.167356	0.542242		0.102931	0.544719	0.102931	0.78498		0.0958982	0.799092	0.0958982	0.863802		0.0803818	0.742518	0.0803818	0.877542		0.117268	0.5163	0.117268	0.788519
	0.0726649	0.59804	0.0726649	0.82892		0.107651	0.595068	0.107651	0.791419		0.140176	0.707501	0.140176	0.773835		0.167621	0.397393	0.167621	0.542037		0.10309	0.544551	0.10309	0.785137		0.0960784	0.794895	0.0960784	0.8611		0.0805134	0.742298	0.0805134	0.877411		0.117486	0.514485	0.117486	0.788109
	0.0727763	0.599271	0.0727763	0.828778		0.107811	0.59551	0.107811	0.791561		0.140397	0.707308	0.140397	0.773042		0.16792	0.396301	0.16792	0.54174		0.103268	0.546	0.103268	0.784165		0.0962992	0.794939	0.0962992	0.860965		0.0806663	0.742987	0.0806663	0.877658		0.117702	0.514865	0.117702	0.788127
	0.0729215	0.599719	0.0729215	0.82786		0.10797	0.595687	0.10797	0.79138		0.14064	0.706547	0.14064	0.772084		0.168186	0.39709	0.168186	0.542458		0.103415	0.545619	0.103415	0.7827		0.0964318	0.795461	0.0964318	0.861295		0.0808127	0.743051	0.0808127	0.877097		0.117893	0.511958	0.117893	0.786459
	0.0730431	0.598919	0.0730431	0.826449		0.108152	0.596913	0.108152	0.791548		0.140885	0.705303	0.140885	0.770775		0.168566	0.398673	0.168566	0.544766		0.103594	0.546333	0.103594	0.782647		0.0965684	0.795972	0.0965684	0.861735		0.0809598	0.743171	0.0809598	0.878131		0.11809	0.5118	0.11809	0.786441
	0.0731498	0.599425	0.0731498	0.826553		0.108309	0.594782	0.108309	0.790276		0.141184	0.703002	0.141184	0.7691		0.168837	0.40098	0.168837	0.547075		0.10376	0.548326	0.10376	0.782459		0.0967273	0.796483	0.0967273	0.862384		0.0810882	0.742649	0.0810882	0.877733		0.118252	0.51055	0.118252	0.785299
	0.0732829	0.597943	0.0732829	0.825401		0.108547	0.596874	0.108547	0.789934		0.141437	0.703277	0.141437	0.76952		0.169074	0.401545	0.169074	0.547577		0.10392	0.550225	0.10392	0.783211		0.0968726	0.796651	0.0968726	0.862035		0.0812218	0.74181	0.0812218	0.877708		0.11842	0.510267	0.11842	0.785731
	0.0734272	0.596958	0.0734272	0.82472		0.108783	0.595999	0.108783	0.789791		0.14164	0.703325	0.14164	0.769441		0.169366	0.40254	0.169366	0.54972		0.104127	0.552643	0.104127	0.783417		0.09713	0.797696	0.09713	0.862264		0.081344	0.74101	0.081344	0.876984		0.118665	0.509446	0.118665	0.785026
	0.073552	0.599262	0.073552	0.824714		0.10896	0.596198	0.10896	0.789774		0.141876	0.703408	0.141876	0.769207		0.169691	0.402049	0.169691	0.550308		0.10434	0.553678	0.10434	0.783707		0.0972993	0.797659	0.0972993	0.862003		0.0814642	0.739372	0.0814642	0.876863		0.118905	0.50883	0.118905	0.784552
	0.0736465	0.598202	0.0736465	0.824013		0.109151	0.595981	0.109151	0.789453		0.14216	0.701513	0.14216	0.766898		0.169951	0.402757	0.169951	0.551278		0.104555	0.555233	0.104555	0.783763		0.0974573	0.797009	0.0974573	0.86095		0.0816056	0.739416	0.0816056	0.876903		0.11909	0.508611	0.11909	0.784282
	0.0737755	0.598003	0.0737755	0.823228		0.109295	0.594802	0.109295	0.78873		0.142402	0.697921	0.142402	0.763665		0.170259	0.405552	0.170259	0.552999		0.104796	0.556507	0.104796	0.78433		0.0976165	0.797929	0.0976165	0.860938		0.0817433	0.737439	0.0817433	0.875967		0.119253	0.507564	0.119253	0.784309
	0.0739218	0.599954	0.0739218	0.823234		0.109498	0.593966	0.109498	0.788858		0.142652	0.696624	0.142652	0.762137		0.17061	0.406461	0.17061	0.554162		0.104932	0.553717	0.104932	0.782176		0.0977545	0.800042	0.0977545	0.861913		0.0818885	0.738336	0.0818885	0.876605		0.119457	0.507446	0.119457	0.784127
	0.074066	0.599944	0.074066	0.82226		0.109739	0.594069	0.109739	0.78839		0.142892	0.695133	0.142892	0.760518		0.170888	0.408868	0.170888	0.556063		0.105109	0.554008	0.105109	0.781746		0.0979773	0.799174	0.0979773	0.86091		0.0820506	0.737124	0.0820506	0.876435		0.119665	0.506583	0.119665	0.783367
	0.0741749	0.600499	0.0741749	0.821825		0.109896	0.592368	0.109896	0.787448		0.143155	0.691692	0.143155	0.757935		0.171112	0.410335	0.171112	0.557454		0.105253	0.553353	0.105253	0.782136		0.0981686	0.799507	0.0981686	0.860501		0.0822172	0.737199	0.0822172	0.876228		0.119891	0.507092	0.119891	0.783898
	0.0743278	0.601343	0.0743278	0.821586		0.110069	0.591092	0.110069	0.787131		0.143365	0.687099	0.143365	0.754042		0.171408	0.413765	0.171408	0.560076		0.105422	0.555051	0.105422	0.781604		0.0982771	0.800027	0.0982771	0.860444		0.0823663	0.739096	0.0823663	0.877436		0.120094	0.508548	0.120094	0.784285
	0.0744789	0.6012	0.0744789	0.820963		0.110257	0.591319	0.110257	0.787078		0.143615	0.684275	0.143615	0.751268		0.171719	0.415437	0.171719	0.561821		0.105569	0.555616	0.105569	0.781858		0.098478	0.801429	0.098478	0.860697		0.0824779	0.73943	0.0824779	0.87743		0.120322	0.509371	0.120322	0.784443
	0.0746047	0.600259	0.0746047	0.820246		0.11045	0.591944	0.11045	0.786807		0.143863	0.680533	0.143863	0.749036		0.172008	0.417805	0.172008	0.564461		0.105769	0.554243	0.105769	0.780536		0.0986086	0.802217	0.0986086	0.861053		0.0826063	0.739092	0.0826063	0.877568		0.120513	0.509283	0.120513	0.784579
	0.0747079	0.600868	0.0747079	0.820067		0.11065	0.592758	0.11065	0.787456		0.144083	0.677077	0.144083	0.745755		0.172248	0.422098	0.172248	0.567577		0.105974	0.552196	0.105974	0.779359		0.0987994	0.806396	0.0987994	0.862555		0.0827351	0.738042	0.0827351	0.877204		0.120704	0.511261	0.120704	0.784733
	0.0748315	0.601672	0.0748315	0.819643		0.110799	0.591005	0.110799	0.786983		0.144317	0.675456	0.144317	0.745546		0.172532	0.423963	0.172532	0.569707		0.106148	0.55291	0.106148	0.778948		0.0989387	0.808309	0.0989387	0.863433		0.0828534	0.737076	0.0828534	0.877392		0.120943	0.511363	0.120943	0.783628
	0.0749656	0.599304	0.0749656	0.819508		0.11098	0.588268	0.11098	0.786346		0.144599	0.672535	0.144599	0.742759		0.172789	0.429073	0.172789	0.574335		0.106314	0.552214	0.106314	0.778252		0.0990921	0.808708	0.0990921	0.863056		0.0829601	0.737105	0.0829601	0.877125		0.121168	0.509808	0.121168	0.782622
	0.0751096	0.597997	0.0751096	0.818685		0.111148	0.588525	0.111148	0.787131		0.144835	0.668449	0.144835	0.739621		0.173109	0.432801	0.173109	0.578218		0.106446	0.55218	0.106446	0.779387		0.0992537	0.808599	0.0992537	0.862478		0.0830855	0.736414	0.0830855	0.877317		0.121332	0.509357	0.121332	0.782333
	0.0752083	0.598026	0.0752083	0.818098		0.111286	0.587794	0.111286	0.787084		0.14503	0.665935	0.14503	0.737211		0.173369	0.435145	0.173369	0.580107		0.106615	0.554503	0.106615	0.780512		0.0993991	0.808801	0.0993991	0.862183		0.0832143	0.735579	0.0832143	0.877074		0.121505	0.509505	0.121505	0.78231
	0.0753054	0.59753	0.0753054	0.817677		0.111452	0.586563	0.111452	0.787577		0.145253	0.66371	0.145253	0.734493		0.173615	0.438464	0.173615	0.582885		0.106783	0.555676	0.106783	0.780234		0.0995241	0.809608	0.0995241	0.862366		0.083357	0.735285	0.083357	0.876937		0.121672	0.508791	0.121672	0.782046
	0.0754207	0.597973	0.0754207	0.817519		0.111661	0.588291	0.111661	0.789615		0.145461	0.660567	0.145461	0.730925		0.17386	0.441233	0.17386	0.585854		0.106923	0.557752	0.106923	0.7811		0.0997248	0.810471	0.0997248	0.862851		0.0835114	0.735943	0.0835114	0.877558		0.12191	0.509215	0.12191	0.782524
	0.0755341	0.59766	0.0755341	0.816901		0.111848	0.590917	0.111848	0.79096		0.145663	0.659506	0.145663	0.728061		0.174091	0.445387	0.174091	0.589051		0.107075	0.559973	0.107075	0.781197		0.0998769	0.810296	0.0998769	0.862274		0.0836438	0.736423	0.0836438	0.87758		0.122077	0.509509	0.122077	0.782053
	0.0756524	0.597913	0.0756524	0.816689		0.112001	0.593722	0.112001	0.791801		0.145945	0.652933	0.145945	0.72304		0.174361	0.447722	0.174361	0.591686		0.107237	0.560313	0.107237	0.779846		0.100006	0.811093	0.100006	0.862398		0.0837755	0.735879	0.0837755	0.877168		0.122225	0.511702	0.122225	0.783343
	0.0757607	0.597237	0.0757607	0.816101		0.112182	0.593634	0.112182	0.793002		0.146199	0.65235	0.146199	0.722128		0.174618	0.448265	0.174618	0.593194		0.107414	0.56173	0.107414	0.78094		0.100166	0.814472	0.100166	0.864594		0.0839017	0.73673	0.0839017	0.877538		0.122443	0.512099	0.122443	0.783121
	0.0758606	0.594686	0.0758606	0.81557		0.11235	0.593611	0.11235	0.793606		0.146404	0.650298	0.146404	0.719468		0.174909	0.448016	0.174909	0.594037		0.107601	0.561475	0.107601	0.780141		0.100346	0.815741	0.100346	0.86506		0.0840459	0.736043	0.0840459	0.877689		0.122675	0.514108	0.122675	0.783403
	0.0759818	0.593328	0.0759818	0.815384		0.112558	0.594564	0.112558	0.794458		0.146627	0.646149	0.146627	0.714992		0.175283	0.451277	0.175283	0.597801		0.107774	0.561644	0.107774	0.779759		0.100506	0.81689	0.100506	0.865638		0.0841846	0.736815	0.0841846	0.878072		0.122921	0.515058	0.122921	0.783469
	0.0761147	0.592328	0.0761147	0.815514		0.11276	0.592301	0.11276	0.795067		0.146855	0.641427	0.146855	0.710636		0.175544	0.455405	0.175544	0.601546		0.107932	0.561895	0.107932	0.77792		0.100681	0.819057	0.100681	0.866658		0.0843057	0.737157	0.0843057	0.878288		0.123069	0.515628	0.123069	0.783872
	0.0762716	0.593136	0.0762716	0.815906		0.112964	0.591674	0.112964	0.796045		0.147117	0.639115	0.147117	0.70829		0.175805	0.459951	0.175805	0.605162		0.108099	0.561245	0.108099	0.776955		0.10086	0.821964	0.10086	0.868328		0.0844283	0.738154	0.0844283	0.878418		0.12328	0.515328	0.12328	0.78231
	0.0763887	0.593157	0.0763887	0.816635		0.113127	0.591976	0.113127	0.796884		0.147356	0.63733	0.147356	0.706909		0.176045	0.464602	0.176045	0.608594		0.108301	0.561381	0.108301	0.7767		0.101067	0.823251	0.101067	0.869394		0.0845904	0.737837	0.0845904	0.878251		0.123457	0.517153	0.123457	0.782415
	0.0765131	0.594021	0.0765131	0.817299		0.113293	0.592389	0.113293	0.797013		0.14759	0.633182	0.14759	0.702963		0.176321	0.468874	0.176321	0.611424		0.10849	0.561124	0.10849	0.775987		0.1012	0.824516	0.1012	0.870232		0.0847412	0.737977	0.0847412	0.878667		0.123634	0.516379	0.123634	0.781659
	0.0766144	0.592597	0.0766144	0.817231		0.113431	0.592075	0.113431	0.797791		0.147809	0.632404	0.147809	0.701627		0.176592	0.472694	0.176592	0.61468		0.108613	0.561104	0.108613	0.774921		0.101326	0.826114	0.101326	0.871613		0.0848717	0.74005	0.0848717	0.879535		0.12382	0.517407	0.12382	0.780992
	0.0767361	0.59213	0.0767361	0.816494		0.113587	0.594486	0.113587	0.798656		0.148038	0.629518	0.148038	0.698798		0.176833	0.473355	0.176833	0.615181		0.108774	0.561052	0.108774	0.774758		0.101462	0.826638	0.101462	0.872248		0.0849897	0.740929	0.0849897	0.87991		0.124002	0.518386	0.124002	0.781235
	0.0768128	0.592658	0.0768128	0.817016		0.113735	0.594749	0.113735	0.800251		0.148219	0.628268	0.148219	0.697887		0.177087	0.475738	0.177087	0.618046		0.108943	0.56399	0.108943	0.776242		0.101562	0.826946	0.101562	0.872614		0.0850934	0.741334	0.0850934	0.880315		0.124177	0.519653	0.124177	0.78162
	0.0768854	0.594348	0.0768854	0.817546		0.113894	0.595982	0.113894	0.801829		0.14844	0.626611	0.14844	0.695832		0.177311	0.474307	0.177311	0.617473		0.109087	0.563344	0.109087	0.774725		0.101727	0.828926	0.101727	0.874342		0.0852012	0.742028	0.0852012	0.881176		0.124353	0.520317	0.124353	0.780819
	0.0769996	0.595659	0.0769996	0.817828		0.114083	0.596635	0.114083	0.803154		0.148642	0.626131	0.148642	0.695701		0.177574	0.479748	0.177574	0.62197		0.109256	0.563906	0.109256	0.773236		0.101859	0.830952	0.101859	0.877027		0.0853688	0.742003	0.0853688	0.880906		0.12455	0.520306	0.12455	0.779766
	0.0771232	0.594585	0.0771232	0.818188		0.114222	0.594917	0.114222	0.802419		0.148839	0.623644	0.148839	0.693063		0.177857	0.480272	0.177857	0.622205		0.109437	0.56238	0.109437	0.772149		0.102009	0.834173	0.102009	0.879217		0.0855034	0.744215	0.0855034	0.881708		0.124714	0.521434	0.124714	0.780136
	0.0772466	0.59427	0.0772466	0.818126		0.114383	0.594305	0.114383	0.801666		0.14904	0.621058	0.14904	0.689895		0.178076	0.482282	0.178076	0.624464		0.10964	0.562893	0.10964	0.77164		0.102169	0.836404	0.102169	0.87981		0.0856119	0.74655	0.0856119	0.882767		0.124901	0.523024	0.124901	0.7806
	0.0773892	0.596296	0.0773892	0.819178		0.114566	0.591906	0.114566	0.799529		0.149273	0.620035	0.149273	0.689434		0.178354	0.483304	0.178354	0.625029		0.109803	0.563145	0.109803	0.771095		0.102304	0.836961	0.102304	0.881146		0.0857496	0.74762	0.0857496	0.883302		0.125125	0.522787	0.125125	0.779796
	0.0775307	0.596697	0.0775307	0.819695		0.114765	0.592322	0.114765	0.79949		0.149493	0.617328	0.149493	0.686115		0.178656	0.483017	0.178656	0.624874		0.109969	0.563686	0.109969	0.771871		0.102498	0.837344	0.102498	0.881386		0.0858603	0.747672	0.0858603	0.882753		0.125289	0.522959	0.125289	0.780395
	0.0776442	0.598825	0.0776442	0.820784		0.114961	0.590712	0.114961	0.7992		0.149682	0.614939	0.149682	0.683672		0.178959	0.483908	0.178959	0.625875		0.110117	0.563456	0.110117	0.772277		0.102656	0.839098	0.102656	0.883171		0.0859587	0.748181	0.0859587	0.882642		0.125489	0.52343	0.125489	0.780333
	0.0777341	0.597471	0.0777341	0.820282		0.115123	0.588633	0.115123	0.798289		0.149889	0.613524	0.149889	0.681264		0.179238	0.484423	0.179238	0.627095		0.110254	0.566947	0.110254	0.77361		0.102813	0.838187	0.102813	0.881972		0.0860725	0.750349	0.0860725	0.883504		0.125688	0.522195	0.125688	0.779623
	0.0778141	0.59788	0.0778141	0.820489		0.115271	0.586449	0.115271	0.798089		0.150146	0.613783	0.150146	0.681493		0.17946	0.485769	0.17946	0.627779		0.110399	0.568859	0.110399	0.773064		0.102955	0.83883	0.102955	0.881289		0.0862007	0.75071	0.0862007	0.883979		0.125845	0.521736	0.125845	0.779023
	0.0779335	0.599734	0.0779335	0.820745		0.115382	0.586994	0.115382	0.798433		0.150386	0.612757	0.150386	0.679628		0.179705	0.48832	0.179705	0.630493		0.110579	0.569667	0.110579	0.773525		0.103059	0.839808	0.103059	0.88238		0.086299	0.750441	0.086299	0.883599		0.126003	0.520861	0.126003	0.778267
	0.0780798	0.6	0.0780798	0.82176		0.115572	0.585715	0.115572	0.797594		0.150597	0.613225	0.150597	0.678711		0.179973	0.487849	0.179973	0.629924		0.110754	0.569655	0.110754	0.77437		0.103212	0.840256	0.103212	0.883257		0.0864288	0.752254	0.0864288	0.884702		0.126166	0.519899	0.126166	0.777867
	0.0782021	0.599742	0.0782021	0.821678		0.115727	0.586777	0.115727	0.797817		0.150812	0.61251	0.150812	0.677334		0.18026	0.488131	0.18026	0.630563		0.110928	0.568419	0.110928	0.774593		0.103376	0.840111	0.103376	0.882295		0.0865713	0.752059	0.0865713	0.884218		0.126336	0.520744	0.126336	0.7774
	0.0783059	0.600178	0.0783059	0.821842		0.115846	0.58635	0.115846	0.797765		0.151	0.612926	0.151	0.677611		0.180521	0.488815	0.180521	0.632101		0.111072	0.570319	0.111072	0.774767		0.103482	0.839745	0.103482	0.881517		0.0866883	0.751929	0.0866883	0.88383		0.126548	0.52028	0.126548	0.776985
	0.0783998	0.599873	0.0783998	0.821888		0.116051	0.583934	0.116051	0.79565		0.151282	0.611645	0.151282	0.67675		0.180769	0.490054	0.180769	0.632741		0.111222	0.569706	0.111222	0.775238		0.103602	0.839444	0.103602	0.880646		0.0868127	0.7537	0.0868127	0.884901		0.126699	0.520849	0.126699	0.777396
	0.0785155	0.600595	0.0785155	0.823194		0.116317	0.583787	0.116317	0.795476		0.1515	0.61	0.1515	0.675381		0.180997	0.492711	0.180997	0.635233		0.111383	0.570106	0.111383	0.774315		0.103841	0.840984	0.103841	0.882504		0.0869434	0.756198	0.0869434	0.885897		0.126875	0.523482	0.126875	0.777425
	0.0786493	0.600737	0.0786493	0.823585		0.116438	0.58524	0.116438	0.795963		0.151686	0.60926	0.151686	0.675049		0.181255	0.493347	0.181255	0.635645		0.111513	0.567152	0.111513	0.77392		0.104014	0.838844	0.104014	0.880933		0.0870775	0.758338	0.0870775	0.887109		0.127062	0.524174	0.127062	0.776735
	0.0787449	0.601343	0.0787449	0.823986		0.116602	0.586461	0.116602	0.796537		0.151907	0.607152	0.151907	0.673799		0.181548	0.49338	0.181548	0.635774		0.111626	0.564363	0.111626	0.772942		0.10414	0.839509	0.10414	0.88093		0.0871894	0.760199	0.0871894	0.887811		0.127228	0.524798	0.127228	0.776175
	0.0788345	0.602353	0.0788345	0.824669		0.116761	0.58491	0.116761	0.796186		0.152132	0.604368	0.152132	0.672267		0.181831	0.495828	0.181831	0.63763		0.111763	0.562665	0.111763	0.773092		0.104287	0.838641	0.104287	0.880097		0.0873352	0.759983	0.0873352	0.88744		0.127399	0.524344	0.127399	0.77619
	0.0789424	0.60386	0.0789424	0.825578		0.116924	0.581748	0.116924	0.794079		0.152325	0.604859	0.152325	0.673891		0.18205	0.49732	0.18205	0.639489		0.111905	0.559675	0.111905	0.77326		0.104425	0.837546	0.104425	0.879153		0.0874309	0.762347	0.0874309	0.888538		0.127586	0.523513	0.127586	0.776057
	0.0790643	0.606725	0.0790643	0.826379		0.117104	0.578551	0.117104	0.793508		0.15255	0.604953	0.15255	0.674239		0.182293	0.500351	0.182293	0.641666		0.112089	0.559163	0.112089	0.771809		0.10456	0.836519	0.10456	0.878235		0.0875401	0.762749	0.0875401	0.88869		0.127797	0.52548	0.127797	0.776675
	0.0791944	0.607286	0.0791944	0.82731		0.117226	0.576271	0.117226	0.792932		0.152731	0.60365	0.152731	0.673129		0.182553	0.502981	0.182553	0.644147		0.112278	0.558912	0.112278	0.772563		0.10472	0.834726	0.10472	0.87649		0.0876548	0.76314	0.0876548	0.8889		0.127987	0.527352	0.127987	0.776484
	0.0792801	0.608591	0.0792801	0.828037		0.117387	0.574466	0.117387	0.792257		0.152938	0.60231	0.152938	0.672342		0.182745	0.503448	0.182745	0.644168		0.112444	0.558339	0.112444	0.772895		0.104833	0.833475	0.104833	0.874883		0.0877947	0.765788	0.0877947	0.890217		0.128173	0.528153	0.128173	0.776385
	0.0794053	0.609141	0.0794053	0.828311		0.117577	0.573258	0.117577	0.791995		0.153169	0.601314	0.153169	0.670986		0.183032	0.504984	0.183032	0.646664		0.112575	0.558168	0.112575	0.772282		0.104999	0.832659	0.104999	0.874658		0.0879049	0.766698	0.0879049	0.89071		0.128316	0.529648	0.128316	0.776429
	0.0795245	0.610544	0.0795245	0.829563		0.117749	0.571493	0.117749	0.791182		0.153362	0.599507	0.153362	0.66969		0.183324	0.507965	0.183324	0.649025		0.112744	0.559254	0.112744	0.773975		0.105166	0.831227	0.105166	0.874495		0.0880409	0.768847	0.0880409	0.891187		0.12846	0.530119	0.12846	0.776099
	0.079639	0.612154	0.079639	0.830401		0.117834	0.572733	0.117834	0.791392		0.153578	0.597895	0.153578	0.66872		0.183556	0.51274	0.183556	0.653337		0.112898	0.557882	0.112898	0.773171		0.105256	0.830912	0.105256	0.873992		0.0881517	0.769293	0.0881517	0.891691		0.128614	0.530961	0.128614	0.776033
	0.0797357	0.613535	0.0797357	0.831652		0.118006	0.571649	0.118006	0.790449		0.153791	0.597576	0.153791	0.668547		0.183749	0.514411	0.183749	0.654909		0.113059	0.556247	0.113059	0.772692		0.105388	0.830525	0.105388	0.872841		0.088267	0.770146	0.088267	0.891656		0.128756	0.530745	0.128756	0.775559
	0.0798446	0.613836	0.0798446	0.832509		0.118133	0.571468	0.118133	0.790048		0.15402	0.597877	0.15402	0.669065		0.183947	0.515087	0.183947	0.65543		0.113197	0.556287	0.113197	0.773083		0.10552	0.828437	0.10552	0.870559		0.0883977	0.772177	0.0883977	0.893022		0.128909	0.527632	0.128909	0.774377
	0.0799533	0.614969	0.0799533	0.833324		0.118324	0.571058	0.118324	0.789955		0.154251	0.598133	0.154251	0.669952		0.184188	0.518441	0.184188	0.656789		0.113352	0.556751	0.113352	0.773973		0.105676	0.828267	0.105676	0.87028		0.0885445	0.772563	0.0885445	0.892807		0.129115	0.527115	0.129115	0.77496
	0.0800886	0.616939	0.0800886	0.834304		0.118485	0.571172	0.118485	0.79009		0.154451	0.600079	0.154451	0.670713		0.184447	0.520717	0.184447	0.658738		0.113465	0.555368	0.113465	0.773018		0.10582	0.828138	0.10582	0.870082		0.0886624	0.773757	0.0886624	0.893425		0.129286	0.529289	0.129286	0.775089
	0.0801873	0.618606	0.0801873	0.835647		0.11864	0.56926	0.11864	0.78944		0.154613	0.600745	0.154613	0.671485		0.184696	0.521446	0.184696	0.659132		0.113586	0.556499	0.113586	0.773186		0.105979	0.824427	0.105979	0.867556		0.0888071	0.774425	0.0888071	0.894052		0.129498	0.530794	0.129498	0.775513
	0.080288	0.619602	0.080288	0.836878		0.118818	0.569501	0.118818	0.788061		0.154792	0.599278	0.154792	0.671185		0.184973	0.524654	0.184973	0.660466		0.113748	0.556134	0.113748	0.773133		0.106104	0.821843	0.106104	0.865683		0.0889142	0.774876	0.0889142	0.894368		0.129698	0.529802	0.129698	0.774484
	0.0803726	0.620456	0.0803726	0.837706		0.118993	0.569354	0.118993	0.787487		0.155001	0.600067	0.155001	0.672281		0.185208	0.528851	0.185208	0.664455		0.113922	0.556901	0.113922	0.773408		0.106308	0.819359	0.106308	0.864192		0.0890297	0.77563	0.0890297	0.894846		0.129876	0.531115	0.129876	0.774804
	0.0804837	0.620748	0.0804837	0.837747		0.119138	0.568243	0.119138	0.787575		0.155185	0.5986	0.155185	0.673011		0.185463	0.532095	0.185463	0.666426		0.114097	0.554355	0.114097	0.77205		0.10643	0.817237	0.10643	0.862352		0.0891164	0.775147	0.0891164	0.894613		0.130051	0.528965	0.130051	0.772963
	0.0805852	0.620176	0.0805852	0.837842		0.119282	0.567176	0.119282	0.786105		0.155408	0.599711	0.155408	0.67349		0.185689	0.531461	0.185689	0.666058		0.114254	0.554876	0.114254	0.773062		0.106559	0.814187	0.106559	0.859779		0.0892079	0.775718	0.0892079	0.894515		0.130224	0.528899	0.130224	0.771931
	0.0806938	0.620895	0.0806938	0.838302		0.119459	0.566312	0.119459	0.784903		0.155636	0.601031	0.155636	0.674781		0.185937	0.533096	0.185937	0.668172		0.114431	0.550539	0.114431	0.772028		0.106671	0.814726	0.106671	0.859166		0.0893178	0.776345	0.0893178	0.894432		0.130361	0.529587	0.130361	0.771569
	0.0807727	0.620924	0.0807727	0.838535		0.119642	0.56873	0.119642	0.785417		0.155842	0.60103	0.155842	0.675607		0.18617	0.533881	0.18617	0.669517		0.114591	0.548476	0.114591	0.770927		0.106841	0.812382	0.106841	0.857088		0.0894401	0.77661	0.0894401	0.894688		0.130528	0.5293	0.130528	0.771306
	0.0808551	0.620673	0.0808551	0.839476		0.119803	0.568095	0.119803	0.784408		0.156059	0.600401	0.156059	0.676014		0.186399	0.538652	0.186399	0.672832		0.114691	0.548366	0.114691	0.770915		0.106993	0.810559	0.106993	0.855352		0.0895514	0.778564	0.0895514	0.895707		0.130746	0.528323	0.130746	0.770768
	0.0809479	0.620007	0.0809479	0.839712		0.119949	0.568417	0.119949	0.785309		0.156298	0.603196	0.156298	0.679218		0.186623	0.540603	0.186623	0.673121		0.114851	0.546322	0.114851	0.770436		0.107134	0.810772	0.107134	0.855022		0.0896435	0.780067	0.0896435	0.896554		0.130915	0.527396	0.130915	0.770104
	0.0810638	0.620209	0.0810638	0.840206		0.1201	0.571158	0.1201	0.785791		0.156487	0.602806	0.156487	0.679961		0.186864	0.539188	0.186864	0.672744		0.11501	0.545035	0.11501	0.770566		0.107295	0.806787	0.107295	0.852089		0.089744	0.782517	0.089744	0.897495		0.13105	0.526848	0.13105	0.769754
	0.081167	0.62106	0.081167	0.841381		0.120223	0.568486	0.120223	0.782657		0.156683	0.60581	0.156683	0.683353		0.187098	0.541204	0.187098	0.674535		0.115123	0.545273	0.115123	0.770861		0.107382	0.804534	0.107382	0.850215		0.0898907	0.785022	0.0898907	0.897587		0.131209	0.526091	0.131209	0.768837
	0.0812438	0.621295	0.0812438	0.842071		0.120348	0.564315	0.120348	0.780598		0.156873	0.606392	0.156873	0.684881		0.187337	0.542134	0.187337	0.67558		0.115247	0.547185	0.115247	0.771747		0.1075	0.802463	0.1075	0.848654		0.0900234	0.78642	0.0900234	0.898219		0.131417	0.525525	0.131417	0.767719
	0.0813641	0.620856	0.0813641	0.842656		0.120523	0.562986	0.120523	0.780088		0.157053	0.607836	0.157053	0.687012		0.18753	0.54304	0.18753	0.676197		0.115398	0.545844	0.115398	0.772908		0.107616	0.800417	0.107616	0.846949		0.0901406	0.787054	0.0901406	0.89825		0.131571	0.526192	0.131571	0.767288
	0.0814758	0.618574	0.0814758	0.842933		0.120662	0.562114	0.120662	0.780008		0.157239	0.609174	0.157239	0.688731		0.187761	0.545667	0.187761	0.678311		0.115546	0.541947	0.115546	0.772141		0.107795	0.796855	0.107795	0.844286		0.0902698	0.788703	0.0902698	0.898784		0.131744	0.525669	0.131744	0.766408
	0.0815828	0.618952	0.0815828	0.843285		0.120824	0.561082	0.120824	0.779285		0.157411	0.610426	0.157411	0.689645		0.188013	0.547865	0.188013	0.680254		0.115701	0.5405	0.115701	0.771274		0.107929	0.796335	0.107929	0.844302		0.090373	0.789535	0.090373	0.899522		0.131927	0.524068	0.131927	0.765406
	0.0816856	0.617832	0.0816856	0.843034		0.120928	0.560293	0.120928	0.777572		0.157542	0.609559	0.157542	0.689528		0.188261	0.549884	0.188261	0.682578		0.11589	0.537871	0.11589	0.770508		0.108032	0.793628	0.108032	0.842069		0.0904622	0.789989	0.0904622	0.899792		0.132076	0.522694	0.132076	0.764805
	0.0817848	0.61871	0.0817848	0.842874		0.12107	0.560591	0.12107	0.777633		0.157752	0.610613	0.157752	0.690951		0.188484	0.551844	0.188484	0.684075		0.116073	0.537304	0.116073	0.769863		0.108191	0.792335	0.108191	0.840821		0.0905639	0.791029	0.0905639	0.899937		0.132225	0.521676	0.132225	0.763516
	0.0818916	0.619839	0.0818916	0.843254		0.121219	0.55893	0.121219	0.776401		0.157993	0.612161	0.157993	0.692496		0.188698	0.555416	0.188698	0.687088		0.1162	0.533187	0.1162	0.767229		0.108271	0.789549	0.108271	0.838875		0.0906921	0.791141	0.0906921	0.900127		0.132368	0.520728	0.132368	0.762867
	0.082017	0.620081	0.082017	0.84425		0.12135	0.559457	0.12135	0.775749		0.158167	0.613643	0.158167	0.694449		0.18893	0.55662	0.18893	0.687954		0.116335	0.528086	0.116335	0.765342		0.108395	0.786612	0.108395	0.83603		0.0907998	0.790053	0.0907998	0.900352		0.132528	0.520837	0.132528	0.76265
	0.0821187	0.620477	0.0821187	0.844436		0.121465	0.558465	0.121465	0.773202		0.158354	0.616294	0.158354	0.697566		0.189168	0.560151	0.189168	0.690494		0.116479	0.52544	0.116479	0.764625		0.108496	0.784252	0.108496	0.834353		0.0909138	0.791298	0.0909138	0.900849		0.132706	0.518083	0.132706	0.761035
	0.082206	0.621819	0.082206	0.844705		0.121655	0.559778	0.121655	0.773451		0.158545	0.617006	0.158545	0.699836		0.189452	0.55912	0.189452	0.690975		0.116614	0.52359	0.116614	0.763563		0.108627	0.781498	0.108627	0.831568		0.0910373	0.792907	0.0910373	0.901924		0.132856	0.517848	0.132856	0.760867
	0.0823328	0.62123	0.0823328	0.844894		0.121862	0.55945	0.121862	0.771894		0.158725	0.616812	0.158725	0.700478		0.189666	0.559284	0.189666	0.692288		0.116758	0.522093	0.116758	0.76373		0.108822	0.781123	0.108822	0.831351		0.0911314	0.793176	0.0911314	0.902465		0.133034	0.517093	0.133034	0.760111
	0.08244	0.622695	0.08244	0.844998		0.12198	0.559317	0.12198	0.770273		0.158936	0.61816	0.158936	0.702527		0.189884	0.557529	0.189884	0.691337		0.116896	0.522599	0.116896	0.762635		0.108974	0.77888	0.108974	0.829343		0.0912496	0.79353	0.0912496	0.902902		0.133182	0.518076	0.133182	0.760795
	0.0825413	0.621944	0.0825413	0.844785		0.122116	0.557758	0.122116	0.767681		0.159124	0.619433	0.159124	0.704233		0.190106	0.5616	0.190106	0.69393		0.117012	0.522652	0.117012	0.763104		0.109101	0.777132	0.109101	0.828184		0.0913564	0.792489	0.0913564	0.902777		0.133338	0.517813	0.133338	0.759888
	0.0826296	0.621895	0.0826296	0.844748		0.122271	0.554636	0.122271	0.766236		0.15931	0.622991	0.15931	0.708598		0.190377	0.563888	0.190377	0.696017		0.117126	0.522972	0.117126	0.763923		0.109193	0.775277	0.109193	0.825697		0.0914749	0.791707	0.0914749	0.903477		0.133521	0.515972	0.133521	0.75922
	0.0827126	0.622222	0.0827126	0.844963		0.122389	0.554049	0.122389	0.764875		0.159584	0.623578	0.159584	0.709875		0.190606	0.563575	0.190606	0.695976		0.117256	0.522664	0.117256	0.76318		0.109332	0.773418	0.109332	0.823812		0.0915753	0.79098	0.0915753	0.90349		0.133727	0.515753	0.133727	0.760007
	0.0827866	0.62352	0.0827866	0.845849		0.122529	0.552935	0.122529	0.762594		0.159778	0.625252	0.159778	0.711998		0.190848	0.563851	0.190848	0.69583		0.1174	0.52477	0.1174	0.762622		0.109454	0.771839	0.109454	0.822528		0.0917095	0.790899	0.0917095	0.903482		0.133841	0.515892	0.133841	0.759384
	0.0828799	0.624285	0.0828799	0.845758		0.122722	0.55115	0.122722	0.760722		0.15998	0.627401	0.15998	0.713871		0.191094	0.564719	0.191094	0.696854		0.117547	0.525348	0.117547	0.761949		0.109574	0.770095	0.109574	0.820985		0.0918256	0.790259	0.0918256	0.902802		0.133969	0.515738	0.133969	0.758424
	0.0830061	0.624315	0.0830061	0.845862		0.122866	0.55036	0.122866	0.759059		0.160182	0.627636	0.160182	0.715489		0.191338	0.567981	0.191338	0.698596		0.117675	0.524851	0.117675	0.760768		0.109757	0.769112	0.109757	0.819934		0.0919145	0.789365	0.0919145	0.901858		0.134131	0.514425	0.134131	0.757828
	0.0831072	0.625773	0.0831072	0.846391		0.123004	0.550811	0.123004	0.757804		0.160347	0.629666	0.160347	0.718108		0.191521	0.568402	0.191521	0.699901		0.117792	0.523227	0.117792	0.760161		0.109868	0.768083	0.109868	0.81798		0.0920201	0.787341	0.0920201	0.901656		0.134271	0.514153	0.134271	0.756471
	0.0831919	0.626654	0.0831919	0.846649		0.123197	0.55064	0.123197	0.756508		0.160517	0.628835	0.160517	0.718723		0.191697	0.569629	0.191697	0.700318		0.117896	0.521	0.117896	0.758758		0.110057	0.766741	0.110057	0.816946		0.0921158	0.785273	0.0921158	0.90098		0.134395	0.51314	0.134395	0.755981
	0.0833177	0.626859	0.0833177	0.847045		0.123392	0.548004	0.123392	0.75479		0.160713	0.629203	0.160713	0.720213		0.191927	0.573432	0.191927	0.703783		0.118021	0.51949	0.118021	0.75775		0.110201	0.765855	0.110201	0.815218		0.0922208	0.784765	0.0922208	0.900368		0.134559	0.511767	0.134559	0.755226
	0.0834525	0.625925	0.0834525	0.847237		0.123548	0.547106	0.123548	0.752946		0.160859	0.631421	0.160859	0.722263		0.192177	0.575165	0.192177	0.7058		0.118214	0.519581	0.118214	0.756874		0.110363	0.763345	0.110363	0.812951		0.0923353	0.785172	0.0923353	0.900465		0.134727	0.510918	0.134727	0.754324
	0.0835616	0.626657	0.0835616	0.847369		0.123672	0.543941	0.123672	0.750357		0.161017	0.63436	0.161017	0.723908		0.192431	0.57608	0.192431	0.706996		0.118393	0.518171	0.118393	0.755611		0.11046	0.762125	0.11046	0.81157		0.0924787	0.784446	0.0924787	0.899867		0.134901	0.512464	0.134901	0.753165
	0.0836471	0.627359	0.0836471	0.847503		0.123789	0.543194	0.123789	0.74837		0.161225	0.633406	0.161225	0.722738		0.19264	0.57579	0.19264	0.707191		0.118531	0.517351	0.118531	0.75363		0.110577	0.762349	0.110577	0.811327		0.0925663	0.785193	0.0925663	0.90014		0.135086	0.509676	0.135086	0.752501
	0.0837131	0.628041	0.0837131	0.847812		0.123929	0.540549	0.123929	0.747072		0.161441	0.633884	0.161441	0.723142		0.192869	0.575533	0.192869	0.707288		0.118676	0.51679	0.118676	0.753245		0.110692	0.760066	0.110692	0.809059		0.0926512	0.78479	0.0926512	0.899765		0.13526	0.510252	0.13526	0.75254
	0.0838018	0.627042	0.0838018	0.847608		0.124043	0.539039	0.124043	0.745686		0.161696	0.63263	0.161696	0.722159		0.193102	0.577231	0.193102	0.707961		0.118845	0.517594	0.118845	0.752714		0.110808	0.760315	0.110808	0.808464		0.0927707	0.784477	0.0927707	0.899843		0.135403	0.508791	0.135403	0.75233
	0.0839119	0.62714	0.0839119	0.847503		0.124164	0.539032	0.124164	0.743917		0.161874	0.63472	0.161874	0.723675		0.193364	0.579203	0.193364	0.709958		0.118986	0.516293	0.118986	0.750274		0.11093	0.760179	0.11093	0.807456		0.0928888	0.783292	0.0928888	0.898643		0.135566	0.507387	0.135566	0.751155
	0.0840309	0.628055	0.0840309	0.847869		0.124329	0.538674	0.124329	0.742658		0.162038	0.636257	0.162038	0.726029		0.193582	0.580902	0.193582	0.711739		0.119108	0.512734	0.119108	0.748182		0.111022	0.760291	0.111022	0.807441		0.0930045	0.782332	0.0930045	0.898167		0.13575	0.506665	0.13575	0.750128
	0.0841202	0.628612	0.0841202	0.848235		0.124509	0.537714	0.124509	0.740811		0.162199	0.636075	0.162199	0.726263		0.193833	0.580943	0.193833	0.711979		0.119257	0.512403	0.119257	0.747673		0.111197	0.758839	0.111197	0.805808		0.0931287	0.780569	0.0931287	0.897843		0.135876	0.507381	0.135876	0.750226
	0.0842154	0.630156	0.0842154	0.848364		0.124686	0.535989	0.124686	0.738596		0.162415	0.638554	0.162415	0.72845		0.194046	0.580174	0.194046	0.711698		0.119412	0.51182	0.119412	0.746079		0.111353	0.756081	0.111353	0.802922		0.0932283	0.779035	0.0932283	0.896262		0.136025	0.506821	0.136025	0.750079
	0.0843147	0.627953	0.0843147	0.84741		0.124808	0.537248	0.124808	0.737506		0.162649	0.643753	0.162649	0.731846		0.194225	0.577958	0.194225	0.710088		0.119548	0.510942	0.119548	0.74536		0.111507	0.755902	0.111507	0.801956		0.0933445	0.777851	0.0933445	0.895645		0.136165	0.506906	0.136165	0.750822
	0.0843981	0.628632	0.0843981	0.847666		0.124949	0.536917	0.124949	0.738406		0.16282	0.644622	0.16282	0.731911		0.194455	0.579904	0.194455	0.71283		0.11968	0.509352	0.11968	0.743356		0.111624	0.758565	0.111624	0.803526		0.0934416	0.777747	0.0934416	0.89504		0.136357	0.506356	0.136357	0.749692
	0.0844814	0.629637	0.0844814	0.847722		0.125068	0.537394	0.125068	0.737278		0.162995	0.644742	0.162995	0.732391		0.194663	0.580448	0.194663	0.712374		0.119779	0.505651	0.119779	0.741179		0.11171	0.761132	0.11171	0.80393		0.0935429	0.777649	0.0935429	0.895438		0.136489	0.505949	0.136489	0.749313
	0.0845616	0.626914	0.0845616	0.84706		0.125204	0.536351	0.125204	0.736372		0.163194	0.644508	0.163194	0.732631		0.194867	0.582732	0.194867	0.715041		0.119902	0.503305	0.119902	0.739003		0.111844	0.763124	0.111844	0.803398		0.0936554	0.777382	0.0936554	0.895156		0.136685	0.504843	0.136685	0.748979
	0.0846347	0.627155	0.0846347	0.847582		0.125373	0.535272	0.125373	0.734203		0.163367	0.647248	0.163367	0.734996		0.195031	0.581907	0.195031	0.714574		0.120033	0.501142	0.120033	0.737596		0.111978	0.762337	0.111978	0.802313		0.0937602	0.776215	0.0937602	0.894367		0.136836	0.504115	0.136836	0.749243
	0.0847217	0.626724	0.0847217	0.847605		0.12551	0.534181	0.12551	0.732372		0.163547	0.64798	0.163547	0.73547		0.195255	0.583129	0.195255	0.715322		0.120158	0.500762	0.120158	0.737259		0.11213	0.763936	0.11213	0.803753		0.0938514	0.776038	0.0938514	0.89371		0.137025	0.505193	0.137025	0.749477
	0.0848388	0.624828	0.0848388	0.846786		0.125616	0.535495	0.125616	0.733038		0.163719	0.648482	0.163719	0.735324		0.19548	0.581577	0.19548	0.714042		0.120289	0.501313	0.120289	0.737417		0.112207	0.76256	0.112207	0.802399		0.0939295	0.77389	0.0939295	0.892942		0.137151	0.503196	0.137151	0.749058
	0.084945	0.623532	0.084945	0.846484		0.125744	0.536177	0.125744	0.733203		0.163887	0.649759	0.163887	0.736593		0.195747	0.581026	0.195747	0.714054		0.120455	0.500048	0.120455	0.735963		0.112328	0.763726	0.112328	0.802827		0.0940237	0.772925	0.0940237	0.892384		0.137246	0.501916	0.137246	0.748507
	0.0850366	0.622523	0.0850366	0.846185		0.125837	0.534387	0.125837	0.731408		0.164046	0.64992	0.164046	0.735923		0.195947	0.582287	0.195947	0.715544		0.120598	0.498024	0.120598	0.733434		0.112464	0.765164	0.112464	0.803487		0.0941381	0.772633	0.0941381	0.892103		0.137381	0.500533	0.137381	0.747656
	0.0851239	0.622412	0.0851239	0.845851		0.12599	0.536871	0.12599	0.732008		0.164193	0.6516	0.164193	0.73714		0.196154	0.581492	0.196154	0.715645		0.120753	0.497946	0.120753	0.732408		0.11255	0.766282	0.11255	0.803922		0.0942436	0.769662	0.0942436	0.890048		0.137527	0.498775	0.137527	0.747145
	0.0852231	0.622111	0.0852231	0.845352		0.126101	0.538742	0.126101	0.733011		0.164364	0.65276	0.164364	0.737549		0.196382	0.583042	0.196382	0.717023		0.120867	0.496982	0.120867	0.731001		0.112645	0.766984	0.112645	0.804304		0.0943314	0.76797	0.0943314	0.889428		0.137688	0.498835	0.137688	0.747578
	0.0853044	0.62271	0.0853044	0.845425		0.126272	0.538286	0.126272	0.732516		0.164564	0.653456	0.164564	0.737442		0.196575	0.583466	0.196575	0.717641		0.120985	0.497424	0.120985	0.730665		0.112802	0.767049	0.112802	0.803658		0.0944449	0.766073	0.0944449	0.8883		0.137871	0.497771	0.137871	0.747201
	0.0853873	0.623167	0.0853873	0.845388		0.126369	0.539369	0.126369	0.733175		0.164739	0.653911	0.164739	0.737397		0.196782	0.581174	0.196782	0.716685		0.121086	0.498977	0.121086	0.730733		0.112889	0.767482	0.112889	0.804688		0.0945673	0.765534	0.0945673	0.887594		0.138026	0.493233	0.138026	0.746454
	0.0854816	0.621529	0.0854816	0.844888		0.126488	0.538485	0.126488	0.731866		0.164936	0.654127	0.164936	0.736255		0.196978	0.579393	0.196978	0.714556		0.121218	0.499401	0.121218	0.729976		0.112997	0.767242	0.112997	0.804527		0.0946766	0.764464	0.0946766	0.886485		0.138153	0.492007	0.138153	0.745959
	0.0855636	0.621265	0.0855636	0.84469		0.12668	0.53986	0.12668	0.732575		0.165127	0.654437	0.165127	0.736094		0.197206	0.576197	0.197206	0.712108		0.121353	0.49884	0.121353	0.729083		0.113127	0.767649	0.113127	0.804595		0.0947646	0.762953	0.0947646	0.885755		0.138318	0.492252	0.138318	0.746596
	0.0856701	0.620463	0.0856701	0.84413		0.126791	0.541681	0.126791	0.732849		0.165321	0.65705	0.165321	0.737514		0.197377	0.57542	0.197377	0.711771		0.121464	0.498845	0.121464	0.727696		0.113272	0.769636	0.113272	0.805887		0.0948619	0.760427	0.0948619	0.88404		0.138435	0.491207	0.138435	0.74552
	0.0857952	0.619221	0.0857952	0.84383		0.126951	0.541922	0.126951	0.732407		0.165527	0.65946	0.165527	0.73907		0.197591	0.574288	0.197591	0.711317		0.121616	0.498051	0.121616	0.725043		0.113386	0.770093	0.113386	0.80618		0.0949695	0.758462	0.0949695	0.882545		0.13859	0.489733	0.13859	0.744307
	0.0858802	0.61944	0.0858802	0.843046		0.127111	0.542725	0.127111	0.732626		0.165679	0.66242	0.165679	0.740194		0.197839	0.574693	0.197839	0.711533		0.121751	0.498776	0.121751	0.724875		0.113558	0.771661	0.113558	0.807085		0.0950746	0.757255	0.0950746	0.881152		0.138735	0.489694	0.138735	0.74429
	0.0859711	0.619661	0.0859711	0.842992		0.127269	0.543704	0.127269	0.731224		0.16584	0.664089	0.16584	0.741706		0.198076	0.572639	0.198076	0.710309		0.121863	0.500262	0.121863	0.724571		0.113708	0.772989	0.113708	0.807823		0.0951976	0.755036	0.0951976	0.879555		0.138877	0.487483	0.138877	0.743837
	0.0860728	0.619473	0.0860728	0.842795		0.12745	0.542995	0.12745	0.731225		0.165985	0.664667	0.165985	0.743418		0.198278	0.570716	0.198278	0.70959		0.122001	0.499737	0.122001	0.724626		0.113843	0.774339	0.113843	0.808575		0.095277	0.755178	0.095277	0.879231		0.139073	0.486648	0.139073	0.744
	0.0861696	0.618184	0.0861696	0.841995		0.127552	0.542866	0.127552	0.730762		0.166168	0.667737	0.166168	0.744788		0.198469	0.571039	0.198469	0.709943		0.12213	0.499011	0.12213	0.722039		0.113961	0.777117	0.113961	0.81041		0.0953836	0.754776	0.0953836	0.878788		0.139198	0.481829	0.139198	0.741507
	0.0862602	0.618455	0.0862602	0.842321		0.127676	0.542693	0.127676	0.730394		0.166355	0.668925	0.166355	0.745174		0.198682	0.570691	0.198682	0.709336		0.12228	0.497485	0.12228	0.719348		0.11404	0.776403	0.11404	0.80981		0.0955063	0.754178	0.0955063	0.878418		0.139354	0.480398	0.139354	0.741104
	0.0863574	0.618919	0.0863574	0.842417		0.127829	0.544037	0.127829	0.731465		0.166549	0.671619	0.166549	0.747247		0.198907	0.571714	0.198907	0.70982		0.122451	0.499257	0.122451	0.719743		0.114182	0.777551	0.114182	0.81072		0.0956038	0.754406	0.0956038	0.878091		0.139524	0.477789	0.139524	0.73959
	0.0864438	0.61899	0.0864438	0.842013		0.127958	0.546312	0.127958	0.73101		0.166732	0.674069	0.166732	0.748782		0.199103	0.571736	0.199103	0.708895		0.122601	0.501847	0.122601	0.720108		0.114307	0.779628	0.114307	0.811939		0.0956934	0.753645	0.0956934	0.877681		0.139649	0.476665	0.139649	0.739042
	0.0865386	0.619309	0.0865386	0.841987		0.128076	0.546688	0.128076	0.73148		0.16691	0.677243	0.16691	0.750672		0.199305	0.571706	0.199305	0.70893		0.122735	0.502059	0.122735	0.719144		0.114406	0.779272	0.114406	0.811963		0.0958144	0.75355	0.0958144	0.876741		0.139782	0.475963	0.139782	0.738196
	0.0866324	0.618082	0.0866324	0.841579		0.128218	0.549246	0.128218	0.730541		0.167077	0.679973	0.167077	0.752682		0.199538	0.570925	0.199538	0.708185		0.122841	0.502625	0.122841	0.717509		0.114548	0.779142	0.114548	0.812197		0.0959204	0.752471	0.0959204	0.875918		0.139927	0.475936	0.139927	0.737591
	0.0867077	0.619688	0.0867077	0.842058		0.128322	0.549737	0.128322	0.730932		0.167245	0.681755	0.167245	0.753201		0.199723	0.572947	0.199723	0.70981		0.122937	0.505667	0.122937	0.717415		0.11463	0.779644	0.11463	0.812644		0.0960103	0.752341	0.0960103	0.87563		0.140034	0.473656	0.140034	0.736679
	0.0867978	0.620564	0.0867978	0.842569		0.128475	0.550619	0.128475	0.730766		0.167429	0.686417	0.167429	0.756298		0.199879	0.571073	0.199879	0.708991		0.123066	0.50726	0.123066	0.716842		0.11477	0.779134	0.11477	0.812548		0.0960925	0.752528	0.0960925	0.875324		0.140185	0.473598	0.140185	0.736284
	0.0868763	0.621447	0.0868763	0.841964		0.128656	0.553691	0.128656	0.732174		0.167603	0.688411	0.167603	0.756831		0.200061	0.569173	0.200061	0.707021		0.123197	0.509107	0.123197	0.717732		0.114888	0.780457	0.114888	0.813404		0.0961634	0.751809	0.0961634	0.874998		0.140369	0.472198	0.140369	0.73622
	0.0869779	0.621697	0.0869779	0.841706		0.128757	0.554679	0.128757	0.732785		0.167757	0.689922	0.167757	0.758402		0.200294	0.569068	0.200294	0.706456		0.123328	0.509748	0.123328	0.7174		0.115032	0.781162	0.115032	0.814456		0.0962601	0.751928	0.0962601	0.874104		0.140549	0.469392	0.140549	0.734304
	0.087088	0.621066	0.087088	0.841231		0.128903	0.556603	0.128903	0.731352		0.167958	0.690529	0.167958	0.758726		0.200544	0.569062	0.200544	0.706271		0.123432	0.508807	0.123432	0.715978		0.115166	0.782567	0.115166	0.81591		0.0963552	0.752284	0.0963552	0.873688		0.140676	0.467544	0.140676	0.733859
	0.087189	0.620421	0.087189	0.840448		0.129023	0.556917	0.129023	0.732043		0.168119	0.695041	0.168119	0.762032		0.200785	0.569532	0.200785	0.706549		0.123547	0.507345	0.123547	0.714352		0.115262	0.783282	0.115262	0.816551		0.0964674	0.753563	0.0964674	0.873543		0.140828	0.467283	0.140828	0.733286
	0.0872561	0.62109	0.0872561	0.840425		0.12912	0.558844	0.12912	0.732443		0.168287	0.69616	0.168287	0.761656		0.200982	0.567186	0.200982	0.704888		0.12366	0.506931	0.12366	0.714774		0.115384	0.781887	0.115384	0.814737		0.096578	0.754236	0.096578	0.873708		0.140969	0.469215	0.140969	0.734117
	0.0873294	0.620735	0.0873294	0.839973		0.129253	0.560946	0.129253	0.733246		0.16847	0.699522	0.16847	0.764197		0.201184	0.566457	0.201184	0.704698		0.123795	0.50618	0.123795	0.714572		0.115469	0.78101	0.115469	0.814487		0.0966945	0.753925	0.0966945	0.873581		0.141118	0.466853	0.141118	0.733439
	0.0874148	0.621738	0.0874148	0.840368		0.129384	0.560061	0.129384	0.73306		0.168683	0.700658	0.168683	0.764905		0.201362	0.564558	0.201362	0.702344		0.123944	0.506837	0.123944	0.715328		0.115571	0.781147	0.115571	0.815762		0.0967887	0.753259	0.0967887	0.873059		0.141275	0.464502	0.141275	0.73254
	0.087488	0.62178	0.087488	0.840124		0.129502	0.560034	0.129502	0.732862		0.168807	0.70243	0.168807	0.76494		0.201546	0.564193	0.201546	0.701969		0.124061	0.508256	0.124061	0.715576		0.115708	0.780962	0.115708	0.815459		0.0968827	0.753325	0.0968827	0.872572		0.141443	0.462529	0.141443	0.731746
	0.0875933	0.621893	0.0875933	0.839954		0.129623	0.558201	0.129623	0.732287		0.168946	0.7052	0.168946	0.766381		0.201802	0.561669	0.201802	0.69982		0.124182	0.509299	0.124182	0.715398		0.115797	0.781271	0.115797	0.816169		0.0969823	0.753058	0.0969823	0.871992		0.141627	0.463323	0.141627	0.7314
	0.0876853	0.623452	0.0876853	0.840267		0.129731	0.561229	0.129731	0.73313		0.169079	0.707125	0.169079	0.767469		0.202001	0.559675	0.202001	0.697864		0.124318	0.510711	0.124318	0.715738		0.115877	0.781297	0.115877	0.815767		0.0970598	0.752517	0.0970598	0.871846		0.141763	0.462408	0.141763	0.730901
	0.087785	0.623722	0.087785	0.840562		0.129887	0.560458	0.129887	0.732819		0.169274	0.710722	0.169274	0.769711		0.202238	0.559376	0.202238	0.696595		0.124478	0.50878	0.124478	0.714883		0.116028	0.783326	0.116028	0.818255		0.0971745	0.750607	0.0971745	0.870871		0.141912	0.46277	0.141912	0.730734
	0.0878813	0.624139	0.0878813	0.840041		0.130006	0.560368	0.130006	0.732412		0.169468	0.709364	0.169468	0.768296		0.202422	0.560797	0.202422	0.69725		0.124603	0.505144	0.124603	0.714036		0.116139	0.783365	0.116139	0.81919		0.0972782	0.752978	0.0972782	0.870948		0.142038	0.462371	0.142038	0.73064
	0.0879575	0.623447	0.0879575	0.840247		0.13015	0.56158	0.13015	0.732215		0.169655	0.710135	0.169655	0.76985		0.202601	0.559973	0.202601	0.696686		0.12472	0.505042	0.12472	0.713487		0.11626	0.782059	0.11626	0.818852		0.0973674	0.753359	0.0973674	0.870817		0.142217	0.460517	0.142217	0.730097
	0.0880402	0.622869	0.0880402	0.839907		0.130288	0.562	0.130288	0.731965		0.169813	0.710372	0.169813	0.77007		0.202809	0.560918	0.202809	0.697121		0.124835	0.505001	0.124835	0.713357		0.116363	0.783278	0.116363	0.819925		0.0974711	0.75339	0.0974711	0.870337		0.142318	0.460433	0.142318	0.729919
	0.0881353	0.623514	0.0881353	0.840157		0.130423	0.560754	0.130423	0.731148		0.169985	0.713306	0.169985	0.772447		0.203012	0.560825	0.203012	0.69642		0.124955	0.508128	0.124955	0.714314		0.116505	0.784386	0.116505	0.821184		0.0975813	0.754667	0.0975813	0.870754		0.142451	0.459725	0.142451	0.728737
	0.0882231	0.623758	0.0882231	0.840195		0.130591	0.559616	0.130591	0.731131		0.170157	0.713675	0.170157	0.772904		0.203227	0.559852	0.203227	0.695479		0.125069	0.506328	0.125069	0.713539		0.116625	0.786696	0.116625	0.823245		0.0976825	0.75512	0.0976825	0.871077		0.142566	0.459913	0.142566	0.728479
	0.0883086	0.624785	0.0883086	0.840554		0.130725	0.562602	0.130725	0.732876		0.170385	0.713707	0.170385	0.772971		0.203421	0.558069	0.203421	0.693797		0.125202	0.505177	0.125202	0.712536		0.116775	0.787799	0.116775	0.825556		0.0977681	0.756418	0.0977681	0.871129		0.142706	0.460402	0.142706	0.727775
	0.08839	0.625386	0.08839	0.839774		0.130851	0.562628	0.130851	0.731762		0.170578	0.715309	0.170578	0.774633		0.203593	0.556677	0.203593	0.693461		0.125324	0.503644	0.125324	0.713134		0.116888	0.786635	0.116888	0.82465		0.0978837	0.756386	0.0978837	0.871313		0.142826	0.459462	0.142826	0.72636
	0.0884913	0.625328	0.0884913	0.839154		0.130994	0.561185	0.130994	0.732268		0.170749	0.717412	0.170749	0.776565		0.203782	0.553876	0.203782	0.691458		0.125448	0.502535	0.125448	0.712217		0.117039	0.788616	0.117039	0.826507		0.0979981	0.757791	0.0979981	0.871624		0.142958	0.457997	0.142958	0.726595
	0.0885828	0.626023	0.0885828	0.839514		0.131123	0.562922	0.131123	0.734118		0.170909	0.719565	0.170909	0.778513		0.20398	0.554426	0.20398	0.692131		0.125557	0.506209	0.125557	0.713426		0.117174	0.7883	0.117174	0.826955		0.0980904	0.758383	0.0980904	0.87162		0.143091	0.457251	0.143091	0.725837
	0.0886774	0.626269	0.0886774	0.839754		0.13124	0.562533	0.13124	0.734392		0.171066	0.722239	0.171066	0.780387		0.20418	0.552632	0.20418	0.690514		0.125663	0.506287	0.125663	0.714025		0.117228	0.788585	0.117228	0.827444		0.0981627	0.760191	0.0981627	0.87232		0.143197	0.459949	0.143197	0.726861
	0.0887778	0.627529	0.0887778	0.839561		0.131349	0.565083	0.131349	0.73707		0.171206	0.72115	0.171206	0.778756		0.204446	0.551553	0.204446	0.689914		0.125813	0.507032	0.125813	0.713582		0.117335	0.790146	0.117335	0.828816		0.098257	0.760814	0.098257	0.872234		0.143342	0.460861	0.143342	0.726776
	0.0888642	0.628022	0.0888642	0.840797		0.131508	0.565565	0.131508	0.737766		0.171376	0.721789	0.171376	0.778207		0.204692	0.548925	0.204692	0.687823		0.125945	0.505253	0.125945	0.713737		0.117449	0.790442	0.117449	0.829505		0.098355	0.761617	0.098355	0.87235		0.143514	0.45935	0.143514	0.72572
	0.088941	0.628731	0.088941	0.841138		0.131655	0.567023	0.131655	0.737821		0.171557	0.721431	0.171557	0.778393		0.204876	0.546919	0.204876	0.686021		0.126043	0.503733	0.126043	0.713034		0.117593	0.792989	0.117593	0.831879		0.0984505	0.762041	0.0984505	0.872047		0.143678	0.459965	0.143678	0.725782
	0.0890185	0.628664	0.0890185	0.841366		0.131806	0.566538	0.131806	0.73801		0.171698	0.723345	0.171698	0.780176		0.20506	0.54809	0.20506	0.687088		0.126177	0.504601	0.126177	0.713484		0.117759	0.7936	0.117759	0.833223		0.0985421	0.762452	0.0985421	0.872088		0.143835	0.46028	0.143835	0.726097
	0.0891019	0.630497	0.0891019	0.842513		0.131924	0.566718	0.131924	0.738716		0.171849	0.722431	0.171849	0.780085		0.205287	0.545848	0.205287	0.684275		0.126278	0.50454	0.126278	0.713447		0.117865	0.794198	0.117865	0.833013		0.0986345	0.763146	0.0986345	0.872362		0.143951	0.45801	0.143951	0.725536
	0.0891745	0.631497	0.0891745	0.843363		0.132017	0.565741	0.132017	0.739562		0.172057	0.724101	0.172057	0.781224		0.205491	0.54428	0.205491	0.683451		0.126407	0.502612	0.126407	0.712056		0.117977	0.794848	0.117977	0.832917		0.0987158	0.763292	0.0987158	0.872982		0.144042	0.456844	0.144042	0.725785
	0.0892475	0.63236	0.0892475	0.84391		0.132113	0.564548	0.132113	0.738975		0.172217	0.727723	0.172217	0.783958		0.205682	0.540014	0.205682	0.679447		0.126567	0.503944	0.126567	0.713803		0.118051	0.79465	0.118051	0.832977		0.0988042	0.763721	0.0988042	0.873246		0.144199	0.455752	0.144199	0.725626
	0.0893496	0.633027	0.0893496	0.843932		0.132219	0.566497	0.132219	0.739597		0.172354	0.727457	0.172354	0.78387		0.205884	0.538386	0.205884	0.677639		0.126677	0.502304	0.126677	0.71343		0.118106	0.793273	0.118106	0.832584		0.0988927	0.764763	0.0988927	0.873561		0.144329	0.455557	0.144329	0.725477
	0.089423	0.634239	0.089423	0.84358		0.132331	0.567583	0.132331	0.739779		0.172526	0.726585	0.172526	0.783388		0.206046	0.53589	0.206046	0.675378		0.126797	0.502026	0.126797	0.713203		0.118236	0.795299	0.118236	0.83479		0.0989863	0.76656	0.0989863	0.873804		0.144489	0.45607	0.144489	0.72557
	0.0895154	0.634865	0.0895154	0.844077		0.132472	0.565	0.132472	0.738784		0.172693	0.72731	0.172693	0.783225		0.206222	0.533635	0.206222	0.673263		0.126912	0.500454	0.126912	0.71215		0.11836	0.7954	0.11836	0.834431		0.0990757	0.767065	0.0990757	0.874092		0.14463	0.454794	0.14463	0.724732
	0.0895955	0.633981	0.0895955	0.844081		0.132594	0.563842	0.132594	0.739038		0.172838	0.725792	0.172838	0.782655		0.206392	0.533458	0.206392	0.672933		0.127043	0.49911	0.127043	0.710431		0.118447	0.796756	0.118447	0.835577		0.0991644	0.767278	0.0991644	0.874253		0.144741	0.452236	0.144741	0.723511
	0.0896954	0.633805	0.0896954	0.844222		0.132733	0.563101	0.132733	0.738734		0.173017	0.725211	0.173017	0.783178		0.206569	0.530292	0.206569	0.670432		0.127172	0.498628	0.127172	0.709998		0.118578	0.797862	0.118578	0.835896		0.0992495	0.768294	0.0992495	0.87465		0.144865	0.45083	0.144865	0.722883
	0.0897937	0.634113	0.0897937	0.843934		0.132906	0.563211	0.132906	0.740025		0.173176	0.725438	0.173176	0.783195		0.206738	0.528625	0.206738	0.669057		0.127266	0.498942	0.127266	0.709466		0.11872	0.798381	0.11872	0.836177		0.0993441	0.769707	0.0993441	0.874786		0.14501	0.448636	0.14501	0.721098
	0.0898681	0.634081	0.0898681	0.84373		0.133006	0.562987	0.133006	0.740189		0.173331	0.725348	0.173331	0.783742		0.206909	0.527112	0.206909	0.668562		0.127389	0.497433	0.127389	0.708781		0.118861	0.798634	0.118861	0.836063		0.0994259	0.771645	0.0994259	0.875683		0.14514	0.446235	0.14514	0.719963
	0.0899409	0.634992	0.0899409	0.844774		0.133108	0.56306	0.133108	0.741536		0.173471	0.727211	0.173471	0.783967		0.207093	0.525592	0.207093	0.667394		0.127506	0.497037	0.127506	0.709934		0.118924	0.799688	0.118924	0.837246		0.0995208	0.773341	0.0995208	0.87623		0.145253	0.444921	0.145253	0.719643
	0.0900109	0.637731	0.0900109	0.846456		0.133252	0.561903	0.133252	0.741104		0.17363	0.72783	0.17363	0.785082		0.207365	0.525841	0.207365	0.667341		0.127613	0.496294	0.127613	0.708585		0.119021	0.799945	0.119021	0.837556		0.0996195	0.775842	0.0996195	0.878094		0.145385	0.443924	0.145385	0.719918
	0.0900856	0.638519	0.0900856	0.846909		0.133375	0.561693	0.133375	0.742037		0.173804	0.726063	0.173804	0.784883		0.207572	0.522724	0.207572	0.664833		0.127766	0.496495	0.127766	0.709273		0.11916	0.798886	0.11916	0.837244		0.0997519	0.777776	0.0997519	0.879286		0.145522	0.443218	0.145522	0.719352
	0.0901563	0.637645	0.0901563	0.847231		0.133497	0.560414	0.133497	0.740988		0.17398	0.726688	0.17398	0.785971		0.207744	0.519705	0.207744	0.661557		0.127889	0.497159	0.127889	0.710204		0.119259	0.80014	0.119259	0.838535		0.0998566	0.779649	0.0998566	0.87998		0.145672	0.442786	0.145672	0.719711
	0.0902645	0.636726	0.0902645	0.846702		0.1336	0.558789	0.1336	0.741723		0.174142	0.728171	0.174142	0.787314		0.207932	0.517901	0.207932	0.659383		0.128001	0.496714	0.128001	0.71099		0.119366	0.799805	0.119366	0.838763		0.0999433	0.779829	0.0999433	0.879941		0.145824	0.440775	0.145824	0.718933
	0.0903458	0.637687	0.0903458	0.84694		0.133783	0.555353	0.133783	0.739831		0.17432	0.726975	0.17432	0.786419		0.208136	0.515633	0.208136	0.657796		0.128105	0.495591	0.128105	0.710597		0.119495	0.799729	0.119495	0.838381		0.100036	0.781432	0.100036	0.880674		0.145965	0.43891	0.145965	0.718225
	0.0904353	0.638477	0.0904353	0.847106		0.133873	0.553248	0.133873	0.739837		0.174471	0.726634	0.174471	0.786478		0.20833	0.513459	0.20833	0.655963		0.128226	0.496596	0.128226	0.710394		0.119617	0.799137	0.119617	0.838507		0.100119	0.780235	0.100119	0.879803		0.1461	0.43953	0.1461	0.717779
	0.0905333	0.640531	0.0905333	0.847731		0.133977	0.553301	0.133977	0.741471		0.174626	0.724406	0.174626	0.784498		0.208475	0.509616	0.208475	0.653063		0.128326	0.495179	0.128326	0.711465		0.119714	0.799727	0.119714	0.83877		0.100187	0.780037	0.100187	0.880471		0.146244	0.440035	0.146244	0.717393
	0.0906172	0.641869	0.0906172	0.848375		0.134076	0.5534	0.134076	0.742659		0.174815	0.723161	0.174815	0.783227		0.208651	0.509467	0.208651	0.653271		0.128464	0.49189	0.128464	0.710454		0.119768	0.801364	0.119768	0.840172		0.100301	0.780177	0.100301	0.880226		0.14635	0.44089	0.14635	0.718286
	0.0907002	0.643114	0.0907002	0.848512		0.134185	0.55349	0.134185	0.743351		0.17495	0.721703	0.17495	0.782473		0.208848	0.507977	0.208848	0.652054		0.128579	0.489785	0.128579	0.709306		0.119873	0.800585	0.119873	0.840003		0.100407	0.781308	0.100407	0.880907		0.146498	0.439914	0.146498	0.717819
	0.0907738	0.645246	0.0907738	0.849159		0.134321	0.550779	0.134321	0.741915		0.175087	0.72106	0.175087	0.78205		0.209061	0.505286	0.209061	0.650059		0.128686	0.489867	0.128686	0.710298		0.11999	0.801766	0.11999	0.840791		0.100502	0.780792	0.100502	0.880885		0.146647	0.439064	0.146647	0.717369
	0.0908482	0.646608	0.0908482	0.849276		0.134471	0.551049	0.134471	0.743101		0.175253	0.720449	0.175253	0.782321		0.209259	0.505839	0.209259	0.650264		0.128782	0.488663	0.128782	0.710429		0.120117	0.798629	0.120117	0.838331		0.100598	0.781569	0.100598	0.881094		0.146781	0.440102	0.146781	0.717646
	0.0909313	0.647057	0.0909313	0.849742		0.134554	0.549106	0.134554	0.743518		0.175421	0.720611	0.175421	0.782651		0.209403	0.504365	0.209403	0.648767		0.128931	0.48981	0.128931	0.712698		0.120236	0.798417	0.120236	0.838304		0.100688	0.780791	0.100688	0.881335		0.146919	0.442663	0.146919	0.719051
	0.0910166	0.645139	0.0910166	0.849124		0.134691	0.547742	0.134691	0.743221		0.175575	0.71957	0.175575	0.782457		0.209618	0.502517	0.209618	0.647325		0.129053	0.48944	0.129053	0.713515		0.12033	0.799059	0.12033	0.838631		0.100783	0.780386	0.100783	0.88164		0.147041	0.443032	0.147041	0.719416
	0.0910871	0.645374	0.0910871	0.849054		0.134778	0.546509	0.134778	0.744754		0.175697	0.719719	0.175697	0.782948		0.209802	0.498088	0.209802	0.643604		0.129185	0.489033	0.129185	0.715336		0.120415	0.799942	0.120415	0.839303		0.10087	0.781074	0.10087	0.881888		0.147162	0.445125	0.147162	0.71964
	0.0911637	0.644954	0.0911637	0.848488		0.134919	0.543707	0.134919	0.744444		0.175859	0.720113	0.175859	0.783656		0.209978	0.497365	0.209978	0.643156		0.129302	0.48901	0.129302	0.715756		0.12055	0.800607	0.12055	0.83963		0.100936	0.781052	0.100936	0.881891		0.147329	0.445188	0.147329	0.719792
	0.0912558	0.645416	0.0912558	0.848666		0.135046	0.543831	0.135046	0.747161		0.175984	0.718981	0.175984	0.783771		0.210141	0.495634	0.210141	0.641671		0.129405	0.490469	0.129405	0.716866		0.120639	0.800763	0.120639	0.839421		0.101016	0.780606	0.101016	0.881782		0.147448	0.447434	0.147448	0.720621
	0.0913395	0.645953	0.0913395	0.848861		0.135139	0.541208	0.135139	0.746197		0.176152	0.71734	0.176152	0.78246		0.210311	0.496695	0.210311	0.641982		0.12951	0.489599	0.12951	0.717419		0.120758	0.801997	0.120758	0.840281		0.101107	0.779215	0.101107	0.880894		0.147598	0.448692	0.147598	0.72169
	0.0914325	0.645926	0.0914325	0.848756		0.135266	0.540733	0.135266	0.747852		0.17633	0.717759	0.17633	0.783417		0.210529	0.49498	0.210529	0.63984		0.129603	0.489007	0.129603	0.716458		0.120842	0.801392	0.120842	0.839509		0.101211	0.780273	0.101211	0.881337		0.147723	0.450896	0.147723	0.723113
	0.0915198	0.645438	0.0915198	0.848903		0.135434	0.540127	0.135434	0.748903		0.1765	0.718565	0.1765	0.783729		0.210745	0.494458	0.210745	0.639121		0.12972	0.48915	0.12972	0.716934		0.12097	0.80196	0.12097	0.839861		0.101307	0.779768	0.101307	0.881787		0.147852	0.450791	0.147852	0.722549
	0.0916144	0.645629	0.0916144	0.849375		0.135541	0.539681	0.135541	0.749235		0.176654	0.716355	0.176654	0.782894		0.210943	0.491898	0.210943	0.637297		0.129838	0.488395	0.129838	0.716482		0.121118	0.803008	0.121118	0.839959		0.101392	0.780563	0.101392	0.881805		0.148014	0.451847	0.148014	0.723048
	0.0916876	0.646327	0.0916876	0.850142		0.135664	0.540492	0.135664	0.748962		0.176788	0.714837	0.176788	0.781382		0.211104	0.49116	0.211104	0.636589		0.129955	0.486628	0.129955	0.716009		0.121208	0.802618	0.121208	0.839955		0.101482	0.780059	0.101482	0.880794		0.148166	0.452221	0.148166	0.723872
	0.0917551	0.646666	0.0917551	0.850757		0.135766	0.539049	0.135766	0.750299		0.176945	0.714822	0.176945	0.781146		0.211326	0.489837	0.211326	0.635798		0.130079	0.485697	0.130079	0.714058		0.121275	0.803525	0.121275	0.840519		0.101577	0.781191	0.101577	0.880244		0.148284	0.452229	0.148284	0.723344
	0.091845	0.645189	0.091845	0.849889		0.135913	0.537571	0.135913	0.7501		0.17711	0.713984	0.17711	0.780188		0.211509	0.488884	0.211509	0.635127		0.130189	0.484039	0.130189	0.714684		0.121403	0.805052	0.121403	0.841105		0.101666	0.781037	0.101666	0.880682		0.148403	0.454197	0.148403	0.724394
	0.0919572	0.643945	0.0919572	0.850268		0.136035	0.536861	0.136035	0.750267		0.177312	0.713119	0.177312	0.780533		0.211679	0.489049	0.211679	0.635253		0.130295	0.485928	0.130295	0.715434		0.121518	0.805401	0.121518	0.840973		0.101783	0.781443	0.101783	0.881021		0.148509	0.454907	0.148509	0.725882
	0.0920427	0.643738	0.0920427	0.849852		0.1362	0.538253	0.1362	0.750735		0.177505	0.714263	0.177505	0.780787		0.211856	0.487574	0.211856	0.634677		0.130428	0.485795	0.130428	0.715736		0.12166	0.806393	0.12166	0.841183		0.101855	0.781807	0.101855	0.881017		0.148648	0.456777	0.148648	0.72614
	0.0921158	0.643246	0.0921158	0.849844		0.136345	0.536252	0.136345	0.750206		0.177673	0.711735	0.177673	0.779911		0.21205	0.487486	0.21205	0.634398		0.130534	0.484001	0.130534	0.714949		0.121784	0.808376	0.121784	0.842854		0.101933	0.783153	0.101933	0.880566		0.148802	0.456717	0.148802	0.726605
	0.0921874	0.641226	0.0921874	0.849679		0.136437	0.534701	0.136437	0.749908		0.177814	0.710032	0.177814	0.778972		0.212257	0.486495	0.212257	0.635199		0.130653	0.482637	0.130653	0.714847		0.121891	0.808598	0.121891	0.842212		0.102039	0.783614	0.102039	0.881231		0.148923	0.456343	0.148923	0.727487
	0.0922636	0.64133	0.0922636	0.849683		0.13656	0.532467	0.13656	0.749031		0.177987	0.709158	0.177987	0.778381		0.212453	0.484803	0.212453	0.634124		0.130757	0.483323	0.130757	0.714671		0.121998	0.810301	0.121998	0.843242		0.10212	0.782702	0.10212	0.880609		0.149039	0.458184	0.149039	0.728455
	0.0923319	0.640719	0.0923319	0.849426		0.136624	0.530579	0.136624	0.748714		0.178149	0.708945	0.178149	0.77838		0.212627	0.481927	0.212627	0.632255		0.130864	0.4837	0.130864	0.715092		0.122074	0.812176	0.122074	0.844297		0.102191	0.78246	0.102191	0.880037		0.149187	0.457875	0.149187	0.728183
	0.0923958	0.639799	0.0923958	0.848829		0.136707	0.529935	0.136707	0.748608		0.178304	0.707081	0.178304	0.777866		0.212772	0.481181	0.212772	0.631956		0.130983	0.484052	0.130983	0.715973		0.122224	0.814988	0.122224	0.84643		0.102277	0.781152	0.102277	0.879631		0.149329	0.455374	0.149329	0.728296
	0.0924596	0.640688	0.0924596	0.848924		0.136873	0.528814	0.136873	0.748464		0.178416	0.70812	0.178416	0.779218		0.212984	0.481358	0.212984	0.63215		0.131139	0.482004	0.131139	0.715829		0.122279	0.815295	0.122279	0.846378		0.102359	0.780365	0.102359	0.87908		0.149449	0.45515	0.149449	0.728037
	0.0925421	0.640431	0.0925421	0.84893		0.136984	0.527032	0.136984	0.747849		0.178539	0.709003	0.178539	0.780525		0.213138	0.480351	0.213138	0.631824		0.131239	0.482816	0.131239	0.714882		0.122396	0.817652	0.122396	0.847738		0.102455	0.780814	0.102455	0.879265		0.149558	0.454748	0.149558	0.727972
	0.0926242	0.640009	0.0926242	0.848178		0.137089	0.525961	0.137089	0.74731		0.1787	0.709322	0.1787	0.781107		0.213307	0.477403	0.213307	0.630327		0.13131	0.483566	0.13131	0.71563		0.122486	0.819866	0.122486	0.849524		0.102549	0.780235	0.102549	0.879576		0.149702	0.456246	0.149702	0.728583
	0.0926914	0.640473	0.0926914	0.848347		0.137216	0.524096	0.137216	0.746174		0.17885	0.708768	0.17885	0.78046		0.213454	0.475735	0.213454	0.628437		0.131417	0.484976	0.131417	0.716858		0.122557	0.821548	0.122557	0.850268		0.102637	0.78065	0.102637	0.880191		0.149842	0.457455	0.149842	0.729508
	0.0927732	0.638889	0.0927732	0.847458		0.137333	0.523873	0.137333	0.746205		0.178992	0.70715	0.178992	0.77918		0.21362	0.474819	0.21362	0.627494		0.131515	0.485586	0.131515	0.717152		0.122704	0.820936	0.122704	0.848745		0.102709	0.779585	0.102709	0.87973		0.149984	0.457497	0.149984	0.729956
	0.0928764	0.638113	0.0928764	0.846676		0.137456	0.526321	0.137456	0.746746		0.179129	0.707668	0.179129	0.779709		0.213827	0.474921	0.213827	0.62757		0.13162	0.484957	0.13162	0.717184		0.122807	0.821863	0.122807	0.848877		0.102791	0.779064	0.102791	0.879425		0.150094	0.458107	0.150094	0.730057
	0.092947	0.636466	0.092947	0.84657		0.137571	0.526031	0.137571	0.746365		0.179256	0.706019	0.179256	0.778629		0.214061	0.473014	0.214061	0.625531		0.131749	0.484238	0.131749	0.71706		0.12289	0.82573	0.12289	0.852013		0.102866	0.778706	0.102866	0.879434		0.150218	0.458014	0.150218	0.729262
	0.0930274	0.637462	0.0930274	0.846635		0.137694	0.524739	0.137694	0.745974		0.179379	0.70372	0.179379	0.777616		0.214275	0.473515	0.214275	0.625582		0.131874	0.486614	0.131874	0.717838		0.123013	0.825903	0.123013	0.851698		0.102967	0.776871	0.102967	0.878725		0.150311	0.457096	0.150311	0.728342
	0.0931322	0.63766	0.0931322	0.846784		0.137828	0.523314	0.137828	0.743551		0.179583	0.704616	0.179583	0.778565		0.214451	0.473908	0.214451	0.625074		0.131982	0.490026	0.131982	0.71995		0.123109	0.823889	0.123109	0.849681		0.103065	0.774407	0.103065	0.877844		0.150423	0.456961	0.150423	0.728929
	0.0932166	0.637128	0.0932166	0.846774		0.137918	0.523805	0.137918	0.743793		0.179749	0.706047	0.179749	0.779901		0.214635	0.472573	0.214635	0.624218		0.132113	0.491137	0.132113	0.720071		0.123211	0.821418	0.123211	0.848139		0.103122	0.773499	0.103122	0.877198		0.150525	0.458773	0.150525	0.729997
	0.0932983	0.63622	0.0932983	0.84583		0.138037	0.522947	0.138037	0.743365		0.179932	0.705321	0.179932	0.778886		0.214801	0.474118	0.214801	0.624164		0.132218	0.491422	0.132218	0.720712		0.123321	0.818767	0.123321	0.84765		0.103242	0.772239	0.103242	0.876554		0.150649	0.45922	0.150649	0.730436
	0.0933804	0.635725	0.0933804	0.84526		0.138166	0.523127	0.138166	0.743661		0.180076	0.705967	0.180076	0.779575		0.214963	0.476382	0.214963	0.625298		0.132348	0.491175	0.132348	0.720871		0.123422	0.819541	0.123422	0.8481		0.103342	0.770817	0.103342	0.875962		0.150804	0.460122	0.150804	0.73014
	0.0934533	0.635175	0.0934533	0.845051		0.138247	0.523894	0.138247	0.744113		0.180257	0.707268	0.180257	0.780607		0.215158	0.476674	0.215158	0.625963		0.132444	0.490946	0.132444	0.720598		0.123533	0.817632	0.123533	0.846308		0.103432	0.768972	0.103432	0.874985		0.15093	0.458057	0.15093	0.729814
	0.0935257	0.634687	0.0935257	0.844315		0.138381	0.522417	0.138381	0.743398		0.180425	0.707731	0.180425	0.781158		0.21538	0.478606	0.21538	0.627928		0.132555	0.49236	0.132555	0.72101		0.123624	0.81608	0.123624	0.844848		0.103521	0.768095	0.103521	0.874063		0.151045	0.458813	0.151045	0.730822
	0.093593	0.63655	0.093593	0.844488		0.138483	0.521837	0.138483	0.742347		0.180571	0.707303	0.180571	0.781082		0.215563	0.478075	0.215563	0.62626		0.132657	0.492195	0.132657	0.720509		0.123714	0.815463	0.123714	0.844334		0.103604	0.766317	0.103604	0.873543		0.151153	0.459553	0.151153	0.73227
	0.0936756	0.635762	0.0936756	0.843903		0.138592	0.52456	0.138592	0.744561		0.180702	0.708148	0.180702	0.782045		0.215749	0.479109	0.215749	0.626836		0.132772	0.492991	0.132772	0.720648		0.123876	0.815758	0.123876	0.844308		0.103681	0.765369	0.103681	0.872403		0.151284	0.461039	0.151284	0.733472
	0.0937457	0.633456	0.0937457	0.843266		0.138749	0.522683	0.138749	0.743323		0.180844	0.708122	0.180844	0.781914		0.215948	0.48104	0.215948	0.627659		0.132879	0.492146	0.132879	0.721392		0.12395	0.816551	0.12395	0.844983		0.103764	0.765489	0.103764	0.872822		0.151427	0.461822	0.151427	0.733124
	0.0938107	0.631719	0.0938107	0.842356		0.138895	0.523015	0.138895	0.74271		0.180993	0.708245	0.180993	0.782312		0.216115	0.48118	0.216115	0.627558		0.132985	0.491642	0.132985	0.721864		0.124088	0.814664	0.124088	0.84323		0.103836	0.764412	0.103836	0.872421		0.151563	0.460137	0.151563	0.732765
	0.093883	0.631866	0.093883	0.842916		0.139022	0.522071	0.139022	0.741987		0.181136	0.709568	0.181136	0.78317		0.21627	0.483534	0.21627	0.628545		0.133105	0.491835	0.133105	0.722605		0.124181	0.815293	0.124181	0.844225		0.103914	0.764076	0.103914	0.872112		0.151712	0.460511	0.151712	0.733087
	0.0939689	0.629727	0.0939689	0.842493		0.139138	0.520388	0.139138	0.740339		0.181315	0.709544	0.181315	0.783399		0.216415	0.4866	0.216415	0.629623		0.133248	0.490353	0.133248	0.722484		0.124296	0.812222	0.124296	0.841462		0.103996	0.763374	0.103996	0.871556		0.151843	0.461514	0.151843	0.733834
	0.094047	0.629831	0.094047	0.842544		0.139261	0.522734	0.139261	0.740763		0.181425	0.709637	0.181425	0.783356		0.216577	0.488335	0.216577	0.631716		0.133375	0.492316	0.133375	0.723088		0.124432	0.810491	0.124432	0.840022		0.104079	0.765863	0.104079	0.873578		0.151955	0.463751	0.151955	0.735633
	0.0941136	0.630109	0.0941136	0.842823		0.139368	0.524085	0.139368	0.740248		0.181559	0.711278	0.181559	0.784873		0.216794	0.488084	0.216794	0.630912		0.133504	0.495454	0.133504	0.723287		0.124525	0.809883	0.124525	0.839918		0.104167	0.765009	0.104167	0.872921		0.152058	0.463768	0.152058	0.734958
	0.0941967	0.630953	0.0941967	0.843194		0.139457	0.523279	0.139457	0.738641		0.181713	0.713588	0.181713	0.786364		0.216952	0.488264	0.216952	0.630367		0.133619	0.495266	0.133619	0.722357		0.124628	0.809159	0.124628	0.839539		0.10426	0.764589	0.10426	0.872458		0.152203	0.463815	0.152203	0.735465
	0.0942618	0.63048	0.0942618	0.842644		0.139547	0.523335	0.139547	0.738695		0.181899	0.716064	0.181899	0.787968		0.217125	0.490667	0.217125	0.63236		0.133704	0.497114	0.133704	0.723518		0.124684	0.808253	0.124684	0.838375		0.104324	0.7635	0.104324	0.871618		0.152313	0.463293	0.152313	0.735637
	0.0943362	0.628404	0.0943362	0.842163		0.139611	0.524561	0.139611	0.73819		0.182058	0.715891	0.182058	0.788064		0.217259	0.490862	0.217259	0.632303		0.133798	0.496726	0.133798	0.722964		0.124745	0.808124	0.124745	0.838158		0.104435	0.763376	0.104435	0.871929		0.152448	0.4645	0.152448	0.736468
	0.0944103	0.626565	0.0944103	0.841396		0.139711	0.524348	0.139711	0.737178		0.182217	0.717214	0.182217	0.788302		0.217461	0.492132	0.217461	0.633395		0.133896	0.494824	0.133896	0.722884		0.124856	0.806651	0.124856	0.837355		0.104517	0.762006	0.104517	0.870916		0.152546	0.466075	0.152546	0.736507
	0.0944956	0.625191	0.0944956	0.840795		0.139849	0.527906	0.139849	0.737581		0.182331	0.719375	0.182331	0.789312		0.217643	0.494626	0.217643	0.634869		0.134003	0.494684	0.134003	0.722364		0.124947	0.805463	0.124947	0.836532		0.104618	0.760444	0.104618	0.869843		0.152668	0.465345	0.152668	0.735705
	0.0945891	0.624249	0.0945891	0.840884		0.139989	0.530356	0.139989	0.738022		0.182447	0.718479	0.182447	0.788813		0.217809	0.493972	0.217809	0.633873		0.134093	0.495674	0.134093	0.725207		0.125052	0.803518	0.125052	0.836248		0.104708	0.761634	0.104708	0.869763		0.152793	0.467861	0.152793	0.736722
	0.0946783	0.622945	0.0946783	0.839573		0.140067	0.532257	0.140067	0.73769		0.182624	0.720325	0.182624	0.790139		0.217989	0.497093	0.217989	0.635161		0.134204	0.497005	0.134204	0.725086		0.125167	0.802988	0.125167	0.836944		0.104787	0.76028	0.104787	0.868434		0.152914	0.468406	0.152914	0.736547
	0.0947575	0.622538	0.0947575	0.839237		0.140176	0.531978	0.140176	0.73676		0.182775	0.720907	0.182775	0.790218		0.218185	0.498374	0.218185	0.636438		0.134322	0.497933	0.134322	0.724218		0.125249	0.801145	0.125249	0.835825		0.104863	0.759319	0.104863	0.867672		0.153015	0.469581	0.153015	0.736876
	0.0948338	0.621337	0.0948338	0.839111		0.140253	0.532808	0.140253	0.73767		0.182872	0.724412	0.182872	0.792786		0.218366	0.499803	0.218366	0.637134		0.134402	0.495378	0.134402	0.723217		0.125303	0.799461	0.125303	0.835098		0.104951	0.760304	0.104951	0.867478		0.153151	0.470135	0.153151	0.736979
	0.0949087	0.62049	0.0949087	0.838728		0.140346	0.533521	0.140346	0.736057		0.183017	0.724614	0.183017	0.792956		0.218481	0.502115	0.218481	0.637999		0.134526	0.49743	0.134526	0.726052		0.125389	0.798458	0.125389	0.834988		0.105038	0.758972	0.105038	0.866703		0.153283	0.47263	0.153283	0.737409
	0.0949816	0.622714	0.0949816	0.839444		0.140465	0.532904	0.140465	0.736184		0.183159	0.725286	0.183159	0.793477		0.218666	0.504722	0.218666	0.639688		0.134618	0.496791	0.134618	0.72677		0.125507	0.796993	0.125507	0.83395		0.105125	0.758224	0.105125	0.866288		0.153384	0.471441	0.153384	0.737979
	0.095059	0.622086	0.095059	0.838101		0.140604	0.534754	0.140604	0.735648		0.183273	0.726384	0.183273	0.794007		0.21883	0.501474	0.21883	0.636804		0.134728	0.494364	0.134728	0.726097		0.125602	0.794992	0.125602	0.833135		0.105203	0.757468	0.105203	0.865521		0.15352	0.471207	0.15352	0.738431
	0.0951271	0.621005	0.0951271	0.837103		0.140715	0.534856	0.140715	0.735312		0.183435	0.725656	0.183435	0.793451		0.219018	0.500842	0.219018	0.635638		0.134805	0.49513	0.134805	0.726054		0.125726	0.794757	0.125726	0.833658		0.10528	0.758225	0.10528	0.865301		0.153654	0.471718	0.153654	0.739017
	0.0951846	0.620026	0.0951846	0.836914		0.140847	0.534298	0.140847	0.733991		0.183582	0.724587	0.183582	0.793253		0.219208	0.502185	0.219208	0.636903		0.134908	0.493479	0.134908	0.724632		0.125823	0.792904	0.125823	0.832973		0.105358	0.758571	0.105358	0.864876		0.153763	0.472676	0.153763	0.73998
	0.0952556	0.618884	0.0952556	0.836542		0.140958	0.536525	0.140958	0.734465		0.183738	0.72539	0.183738	0.792947		0.219369	0.50283	0.219369	0.63657		0.135024	0.493655	0.135024	0.723692		0.125947	0.792813	0.125947	0.833517		0.105428	0.758273	0.105428	0.865761		0.153879	0.473119	0.153879	0.740181
	0.0953572	0.619267	0.0953572	0.836851		0.141098	0.537246	0.141098	0.73491		0.183863	0.727042	0.183863	0.793397		0.219557	0.503906	0.219557	0.636792		0.135134	0.49395	0.135134	0.723444		0.126056	0.791866	0.126056	0.833369		0.105524	0.759032	0.105524	0.865893		0.153976	0.473308	0.153976	0.739595
	0.0954283	0.618804	0.0954283	0.836737		0.141175	0.535959	0.141175	0.732996		0.184001	0.72692	0.184001	0.792845		0.219734	0.50341	0.219734	0.635914		0.135223	0.496609	0.135223	0.724908		0.126144	0.791961	0.126144	0.833983		0.105617	0.757587	0.105617	0.865108		0.154075	0.473633	0.154075	0.739997
	0.0955063	0.618135	0.0955063	0.836707		0.141256	0.534822	0.141256	0.730876		0.184158	0.727977	0.184158	0.793128		0.219894	0.504178	0.219894	0.635192		0.135322	0.494516	0.135322	0.723685		0.126258	0.791085	0.126258	0.834002		0.105698	0.756348	0.105698	0.863935		0.154228	0.470722	0.154228	0.738671
	0.0955788	0.618371	0.0955788	0.836919		0.141424	0.535299	0.141424	0.730285		0.18429	0.729752	0.18429	0.794052		0.220066	0.505133	0.220066	0.635532		0.135407	0.495078	0.135407	0.722828		0.126334	0.791338	0.126334	0.834474		0.105775	0.75565	0.105775	0.863377		0.15435	0.471432	0.15435	0.739117
	0.0956625	0.617805	0.0956625	0.836447		0.141521	0.537131	0.141521	0.730232		0.184435	0.731784	0.184435	0.795162		0.220221	0.505322	0.220221	0.636368		0.135543	0.494076	0.135543	0.721887		0.12644	0.790667	0.12644	0.834256		0.105863	0.754658	0.105863	0.862206		0.154454	0.471289	0.154454	0.738844
	0.0957461	0.61804	0.0957461	0.836312		0.141582	0.537157	0.141582	0.729537		0.184588	0.733013	0.184588	0.796699		0.220425	0.506264	0.220425	0.637204		0.135646	0.493345	0.135646	0.722237		0.126512	0.789717	0.126512	0.833767		0.105946	0.753789	0.105946	0.861642		0.154596	0.470139	0.154596	0.738912
	0.0958103	0.617171	0.0958103	0.835816		0.141702	0.539485	0.141702	0.729278		0.184737	0.732569	0.184737	0.796693		0.220604	0.508812	0.220604	0.639902		0.135754	0.492232	0.135754	0.721327		0.126591	0.789905	0.126591	0.834593		0.10604	0.753494	0.10604	0.861276		0.154735	0.469718	0.154735	0.737966
	0.0958607	0.613886	0.0958607	0.834536		0.141844	0.537092	0.141844	0.728384		0.184872	0.734946	0.184872	0.79831		0.220778	0.511252	0.220778	0.64103		0.13586	0.489135	0.13586	0.719648		0.126719	0.789757	0.126719	0.835194		0.106127	0.753265	0.106127	0.861297		0.15484	0.469611	0.15484	0.738032
	0.0959121	0.612961	0.0959121	0.834085		0.14196	0.539353	0.14196	0.729037		0.185059	0.735456	0.185059	0.79853		0.220931	0.511911	0.220931	0.641734		0.135972	0.487055	0.135972	0.716954		0.126837	0.787691	0.126837	0.833681		0.106219	0.754201	0.106219	0.861271		0.154942	0.471024	0.154942	0.738369
	0.0959661	0.61421	0.0959661	0.834401		0.142063	0.54164	0.142063	0.730156		0.185231	0.737792	0.185231	0.800132		0.221071	0.510672	0.221071	0.640642		0.136084	0.48733	0.136084	0.716739		0.126924	0.787093	0.126924	0.834025		0.106312	0.754664	0.106312	0.861615		0.155051	0.470273	0.155051	0.737759
	0.0960289	0.613052	0.0960289	0.833807		0.142162	0.542858	0.142162	0.730824		0.185368	0.739463	0.185368	0.800234		0.221197	0.510934	0.221197	0.639791		0.136234	0.487099	0.136234	0.717187		0.127049	0.787994	0.127049	0.834644		0.10638	0.754702	0.10638	0.861881		0.155167	0.471165	0.155167	0.737766
	0.0961184	0.611532	0.0961184	0.833122		0.142317	0.543521	0.142317	0.73004		0.185505	0.739268	0.185505	0.799753		0.221337	0.508862	0.221337	0.639191		0.13635	0.486469	0.13635	0.716821		0.127123	0.786618	0.127123	0.833321		0.106455	0.754821	0.106455	0.862172		0.155344	0.470385	0.155344	0.736199
	0.0962022	0.612009	0.0962022	0.833028		0.142435	0.545309	0.142435	0.730816		0.185635	0.7384	0.185635	0.798943		0.221485	0.508061	0.221485	0.638497		0.136437	0.483578	0.136437	0.714743		0.127255	0.78625	0.127255	0.832974		0.106535	0.755085	0.106535	0.861869		0.15547	0.469731	0.15547	0.735897
	0.0962799	0.612152	0.0962799	0.833593		0.142578	0.547416	0.142578	0.731676		0.185776	0.739896	0.185776	0.800016		0.221655	0.50931	0.221655	0.638984		0.13653	0.484368	0.13653	0.714752		0.127365	0.783416	0.127365	0.830645		0.106629	0.754793	0.106629	0.861192		0.155592	0.469782	0.155592	0.735912
	0.0963613	0.612474	0.0963613	0.8337		0.142693	0.546048	0.142693	0.730974		0.185909	0.74207	0.185909	0.801803		0.221854	0.509622	0.221854	0.639261		0.136624	0.484688	0.136624	0.714072		0.127472	0.782022	0.127472	0.82963		0.106718	0.755543	0.106718	0.861647		0.155702	0.469458	0.155702	0.736221
	0.0964417	0.61287	0.0964417	0.834026		0.142773	0.547048	0.142773	0.731627		0.186076	0.74307	0.186076	0.802499		0.222058	0.510485	0.222058	0.639735		0.136718	0.484248	0.136718	0.713555		0.127598	0.77945	0.127598	0.827581		0.106799	0.756445	0.106799	0.861225		0.155797	0.469999	0.155797	0.737473
	0.0965139	0.615869	0.0965139	0.835906		0.142923	0.550205	0.142923	0.732242		0.186214	0.742244	0.186214	0.801482		0.222229	0.509665	0.222229	0.639032		0.136808	0.482433	0.136808	0.712567		0.127681	0.777959	0.127681	0.825961		0.106866	0.756303	0.106866	0.861025		0.155921	0.470441	0.155921	0.736951
	0.0965886	0.617658	0.0965886	0.836748		0.142992	0.548983	0.142992	0.730287		0.186339	0.741807	0.186339	0.800885		0.222393	0.509278	0.222393	0.637984		0.136907	0.479359	0.136907	0.711503		0.127795	0.776982	0.127795	0.825216		0.10692	0.756348	0.10692	0.860759		0.156064	0.470614	0.156064	0.736743
	0.0966568	0.617073	0.0966568	0.836427		0.14311	0.551163	0.14311	0.731698		0.186468	0.743007	0.186468	0.801604		0.22255	0.509106	0.22255	0.637444		0.137022	0.478788	0.137022	0.708767		0.127888	0.77494	0.127888	0.823266		0.106992	0.755942	0.106992	0.860204		0.156178	0.467084	0.156178	0.73494
	0.0967172	0.615483	0.0967172	0.83674		0.143193	0.549467	0.143193	0.730597		0.186589	0.744391	0.186589	0.802742		0.222729	0.509469	0.222729	0.637707		0.137123	0.476733	0.137123	0.707812		0.127932	0.772709	0.127932	0.821803		0.107056	0.755858	0.107056	0.860945		0.156284	0.46571	0.156284	0.734337
	0.0967753	0.614306	0.0967753	0.836593		0.143274	0.551929	0.143274	0.731473		0.18674	0.743055	0.18674	0.802307		0.222913	0.50746	0.222913	0.636054		0.137204	0.477063	0.137204	0.705355		0.127996	0.76982	0.127996	0.819569		0.107119	0.754741	0.107119	0.860035		0.156417	0.465356	0.156417	0.734302
	0.0968593	0.615117	0.0968593	0.837005		0.143392	0.550871	0.143392	0.731093		0.186902	0.743611	0.186902	0.802425		0.223086	0.507071	0.223086	0.634733		0.137308	0.476714	0.137308	0.703336		0.128122	0.76718	0.128122	0.81728		0.10719	0.754652	0.10719	0.859759		0.15656	0.46247	0.15656	0.733541
	0.0969653	0.617919	0.0969653	0.837943		0.143497	0.552782	0.143497	0.731753		0.187029	0.744969	0.187029	0.803012		0.223254	0.504017	0.223254	0.632899		0.137443	0.475941	0.137443	0.701682		0.128187	0.76858	0.128187	0.817227		0.107277	0.752501	0.107277	0.858805		0.156707	0.457757	0.156707	0.732111
	0.0970561	0.61856	0.0970561	0.837717		0.143602	0.553576	0.143602	0.731499		0.187196	0.746952	0.187196	0.804577		0.223419	0.506655	0.223419	0.634006		0.137582	0.473064	0.137582	0.699412		0.128282	0.768309	0.128282	0.81729		0.10736	0.751584	0.10736	0.858186		0.156832	0.45658	0.156832	0.731431
	0.0971339	0.617351	0.0971339	0.837414		0.143716	0.557067	0.143716	0.732318		0.187337	0.746471	0.187337	0.804046		0.223562	0.50529	0.223562	0.632306		0.13769	0.471101	0.13769	0.698		0.128398	0.766691	0.128398	0.816064		0.107456	0.750196	0.107456	0.857268		0.156944	0.453967	0.156944	0.729759
	0.0972062	0.616707	0.0972062	0.836815		0.143816	0.558403	0.143816	0.733001		0.187464	0.745023	0.187464	0.802664		0.223725	0.505021	0.223725	0.632564		0.137785	0.465979	0.137785	0.694391		0.128494	0.764219	0.128494	0.814278		0.107528	0.751747	0.107528	0.857893		0.157031	0.453397	0.157031	0.729599
	0.0972936	0.616662	0.0972936	0.836709		0.143889	0.557985	0.143889	0.733311		0.187589	0.744786	0.187589	0.802282		0.223875	0.503413	0.223875	0.631393		0.137892	0.467788	0.137892	0.694684		0.128566	0.764532	0.128566	0.814602		0.10762	0.751207	0.10762	0.85772		0.157144	0.450733	0.157144	0.729182
	0.0973812	0.616423	0.0973812	0.837176		0.143998	0.557238	0.143998	0.733646		0.18776	0.746071	0.18776	0.803051		0.224048	0.503324	0.224048	0.63149		0.138007	0.466309	0.138007	0.693319		0.128656	0.762162	0.128656	0.812988		0.107698	0.750509	0.107698	0.857291		0.15724	0.450029	0.15724	0.728388
	0.0974495	0.616902	0.0974495	0.837249		0.1441	0.564534	0.1441	0.736964		0.187909	0.746421	0.187909	0.803491		0.224213	0.502683	0.224213	0.630943		0.138095	0.463091	0.138095	0.690465		0.128729	0.76268	0.128729	0.81361		0.107776	0.751206	0.107776	0.857257		0.157356	0.447765	0.157356	0.727329
	0.0975342	0.617946	0.0975342	0.837561		0.144208	0.56413	0.144208	0.737018		0.18802	0.747586	0.18802	0.80453		0.224403	0.500767	0.224403	0.629275		0.138192	0.462609	0.138192	0.690747		0.128852	0.759865	0.128852	0.811471		0.107839	0.751258	0.107839	0.857398		0.157471	0.446603	0.157471	0.727422
	0.0975973	0.619144	0.0975973	0.837756		0.144296	0.56545	0.144296	0.738742		0.18814	0.747562	0.18814	0.804513		0.224555	0.502144	0.224555	0.63001		0.138307	0.459668	0.138307	0.689545		0.128923	0.757992	0.128923	0.810493		0.107922	0.751397	0.107922	0.856974		0.157599	0.445512	0.157599	0.727066
	0.0976622	0.620376	0.0976622	0.8387		0.144404	0.565672	0.144404	0.738207		0.188283	0.749102	0.188283	0.806178		0.224769	0.500225	0.224769	0.629294		0.138406	0.458061	0.138406	0.68877		0.128994	0.758449	0.128994	0.810473		0.108004	0.752104	0.108004	0.857081		0.157714	0.444788	0.157714	0.727815
	0.0977298	0.620896	0.0977298	0.839898		0.144499	0.565611	0.144499	0.738812		0.188415	0.75003	0.188415	0.80623		0.224956	0.498104	0.224956	0.626686		0.138524	0.458175	0.138524	0.690015		0.129162	0.758302	0.129162	0.811121		0.108081	0.750941	0.108081	0.856144		0.157832	0.445209	0.157832	0.72746
	0.0977944	0.61995	0.0977944	0.839443		0.144662	0.567238	0.144662	0.739013		0.188552	0.748979	0.188552	0.806		0.225094	0.497371	0.225094	0.62618		0.138611	0.459566	0.138611	0.689446		0.129267	0.757575	0.129267	0.810791		0.10817	0.750914	0.10817	0.85594		0.157975	0.444175	0.157975	0.727567
	0.0978466	0.618921	0.0978466	0.838706		0.144755	0.568729	0.144755	0.741027		0.188712	0.748406	0.188712	0.806302		0.225279	0.496337	0.225279	0.626237		0.138704	0.458159	0.138704	0.689636		0.129332	0.757137	0.129332	0.810806		0.108265	0.750387	0.108265	0.855091		0.1581	0.444321	0.1581	0.727965
	0.0979144	0.618524	0.0979144	0.838573		0.14487	0.569889	0.14487	0.741314		0.188831	0.749563	0.188831	0.806959		0.225428	0.495289	0.225428	0.625603		0.138797	0.458915	0.138797	0.690292		0.129435	0.756214	0.129435	0.810793		0.108358	0.749756	0.108358	0.854711		0.158216	0.442855	0.158216	0.727974
	0.0979795	0.619829	0.0979795	0.838496		0.144998	0.569448	0.144998	0.742291		0.188943	0.748826	0.188943	0.806146		0.2256	0.495872	0.2256	0.626243		0.138877	0.456204	0.138877	0.690351		0.129541	0.755718	0.129541	0.810605		0.108443	0.747632	0.108443	0.853112		0.158334	0.442199	0.158334	0.727862
	0.0980578	0.622469	0.0980578	0.839886		0.145086	0.569695	0.145086	0.744045		0.189107	0.747728	0.189107	0.805649		0.225735	0.492623	0.225735	0.624681		0.138983	0.456056	0.138983	0.688051		0.129628	0.755247	0.129628	0.810524		0.108512	0.747451	0.108512	0.85235		0.158445	0.444158	0.158445	0.728072
	0.0981263	0.622273	0.0981263	0.839961		0.145217	0.570127	0.145217	0.744943		0.189289	0.747315	0.189289	0.80573		0.225885	0.491438	0.225885	0.624241		0.139068	0.458691	0.139068	0.69053		0.129722	0.754361	0.129722	0.810293		0.108615	0.746233	0.108615	0.850987		0.158541	0.44409	0.158541	0.728543
	0.098196	0.622005	0.098196	0.839802		0.145315	0.572424	0.145315	0.745497		0.189428	0.74798	0.189428	0.806088		0.226059	0.491566	0.226059	0.623846		0.139153	0.458412	0.139153	0.690586		0.12984	0.754119	0.12984	0.809933		0.10869	0.747216	0.10869	0.851131		0.158639	0.4441	0.158639	0.729114
	0.0982627	0.622918	0.0982627	0.840213		0.145382	0.572655	0.145382	0.746548		0.189581	0.749121	0.189581	0.807251		0.226254	0.491556	0.226254	0.624805		0.139281	0.458389	0.139281	0.689914		0.129937	0.753032	0.129937	0.809588		0.108768	0.74694	0.108768	0.850635		0.158752	0.444444	0.158752	0.730304
	0.0983169	0.623018	0.0983169	0.840136		0.145485	0.57527	0.145485	0.749021		0.189707	0.749846	0.189707	0.807913		0.226432	0.489651	0.226432	0.623457		0.139379	0.45751	0.139379	0.690126		0.130002	0.752409	0.130002	0.809529		0.108869	0.746093	0.108869	0.850447		0.15886	0.444273	0.15886	0.73107
	0.0983686	0.622894	0.0983686	0.839895		0.145572	0.574812	0.145572	0.74967		0.189843	0.750706	0.189843	0.808692		0.226544	0.488634	0.226544	0.622857		0.139479	0.455459	0.139479	0.690034		0.130072	0.751311	0.130072	0.809137		0.10894	0.745001	0.10894	0.849981		0.158957	0.444666	0.158957	0.731115
	0.0984348	0.621948	0.0984348	0.839233		0.145657	0.576767	0.145657	0.752024		0.189976	0.75049	0.189976	0.808201		0.226665	0.487715	0.226665	0.622335		0.139569	0.457274	0.139569	0.691336		0.130203	0.750204	0.130203	0.808387		0.109005	0.744979	0.109005	0.850071		0.159058	0.446588	0.159058	0.7319
	0.0984938	0.620529	0.0984938	0.838881		0.145805	0.577241	0.145805	0.75179		0.190111	0.749882	0.190111	0.807943		0.226828	0.484186	0.226828	0.620124		0.139668	0.456595	0.139668	0.690552		0.130259	0.75234	0.130259	0.810276		0.109092	0.74403	0.109092	0.849434		0.159156	0.444927	0.159156	0.731602
	0.0985694	0.621243	0.0985694	0.838529		0.145923	0.577751	0.145923	0.752045		0.190226	0.750915	0.190226	0.809453		0.226996	0.484326	0.226996	0.620797		0.139767	0.458143	0.139767	0.690203		0.130368	0.75219	0.130368	0.810303		0.109173	0.744897	0.109173	0.8493		0.159269	0.44497	0.159269	0.731011
	0.0986591	0.624464	0.0986591	0.839552		0.14605	0.578632	0.14605	0.752554		0.190352	0.751589	0.190352	0.810578		0.227197	0.483386	0.227197	0.620489		0.139875	0.456936	0.139875	0.689526		0.130486	0.749726	0.130486	0.808533		0.109237	0.743996	0.109237	0.848733		0.159397	0.445425	0.159397	0.730724
	0.0987285	0.62397	0.0987285	0.84036		0.14615	0.577275	0.14615	0.751177		0.190489	0.750643	0.190489	0.810192		0.22734	0.483981	0.22734	0.621562		0.139987	0.457308	0.139987	0.689288		0.130583	0.750633	0.130583	0.809498		0.109303	0.743887	0.109303	0.848783		0.159484	0.44296	0.159484	0.730435
	0.0987976	0.622776	0.0987976	0.840338		0.146245	0.578958	0.146245	0.752833		0.190597	0.750191	0.190597	0.810414		0.227478	0.483331	0.227478	0.620661		0.140073	0.458869	0.140073	0.689477		0.130674	0.749612	0.130674	0.808504		0.109396	0.744281	0.109396	0.848551		0.159592	0.442926	0.159592	0.730397
	0.0988822	0.623463	0.0988822	0.840684		0.146339	0.579239	0.146339	0.752684		0.190741	0.750665	0.190741	0.81059		0.22766	0.481656	0.22766	0.619901		0.140175	0.456995	0.140175	0.688152		0.130758	0.749164	0.130758	0.807764		0.109486	0.744623	0.109486	0.848507		0.159712	0.442606	0.159712	0.730975
	0.0989577	0.623921	0.0989577	0.841395		0.146457	0.578847	0.146457	0.753538		0.190884	0.751548	0.190884	0.811589		0.227852	0.480216	0.227852	0.619373		0.14025	0.454674	0.14025	0.686827		0.13083	0.752136	0.13083	0.810478		0.109558	0.744128	0.109558	0.848181		0.159813	0.442371	0.159813	0.730582
	0.0990182	0.623301	0.0990182	0.841605		0.146515	0.578464	0.146515	0.752214		0.191011	0.751751	0.191011	0.811432		0.228034	0.479918	0.228034	0.619911		0.14032	0.456827	0.14032	0.688862		0.130939	0.754336	0.130939	0.810086		0.109628	0.743482	0.109628	0.847917		0.159918	0.441436	0.159918	0.73004
	0.0990765	0.622341	0.0990765	0.841697		0.146632	0.576978	0.146632	0.752217		0.191129	0.750708	0.191129	0.810925		0.2282	0.47958	0.2282	0.620291		0.140411	0.453361	0.140411	0.687572		0.131028	0.756791	0.131028	0.810984		0.109685	0.742747	0.109685	0.847773		0.160045	0.441846	0.160045	0.730333
	0.0991433	0.622902	0.0991433	0.842178		0.146736	0.573027	0.146736	0.75063		0.191271	0.75205	0.191271	0.811743		0.22839	0.47748	0.22839	0.620413		0.140553	0.453266	0.140553	0.687606		0.131102	0.757425	0.131102	0.811107		0.10974	0.742176	0.10974	0.847592		0.160135	0.441674	0.160135	0.730598
	0.099225	0.622455	0.099225	0.842149		0.146882	0.57312	0.146882	0.750475		0.191392	0.751494	0.191392	0.811425		0.228565	0.475483	0.228565	0.619195		0.140651	0.454357	0.140651	0.686868		0.131229	0.757437	0.131229	0.810494		0.109812	0.742346	0.109812	0.847761		0.160227	0.441222	0.160227	0.730301
	0.0993047	0.622134	0.0993047	0.842058		0.147006	0.571642	0.147006	0.748758		0.191534	0.752458	0.191534	0.812125		0.228728	0.475138	0.228728	0.619834		0.140727	0.455162	0.140727	0.687852		0.131337	0.756733	0.131337	0.809312		0.109892	0.741431	0.109892	0.848262		0.160345	0.441148	0.160345	0.730237
	0.0993812	0.621863	0.0993812	0.842305		0.147082	0.568311	0.147082	0.746671		0.191651	0.752734	0.191651	0.8125		0.228855	0.474753	0.228855	0.619865		0.140811	0.453407	0.140811	0.68684		0.131418	0.757405	0.131418	0.810349		0.109975	0.742684	0.109975	0.849023		0.160463	0.440127	0.160463	0.729627
	0.0994548	0.621526	0.0994548	0.842226		0.147154	0.567266	0.147154	0.745692		0.191755	0.754229	0.191755	0.813404		0.228973	0.47355	0.228973	0.619186		0.140917	0.451534	0.140917	0.686137		0.131499	0.756538	0.131499	0.808992		0.110052	0.743531	0.110052	0.848928		0.160565	0.439006	0.160565	0.728781
	0.0995199	0.621388	0.0995199	0.842832		0.14727	0.564186	0.14727	0.745061		0.191893	0.75283	0.191893	0.812988		0.229115	0.472795	0.229115	0.618895		0.141014	0.453177	0.141014	0.686972		0.131571	0.756425	0.131571	0.808812		0.110123	0.743666	0.110123	0.849791		0.160718	0.438486	0.160718	0.729371
	0.09958	0.620763	0.09958	0.842811		0.147355	0.562061	0.147355	0.744193		0.192047	0.753857	0.192047	0.81344		0.229286	0.47209	0.229286	0.618728		0.14112	0.455264	0.14112	0.686991		0.131699	0.755458	0.131699	0.807442		0.1102	0.741612	0.1102	0.849201		0.160855	0.439765	0.160855	0.730448
	0.0996686	0.622952	0.0996686	0.843858		0.147454	0.561854	0.147454	0.744205		0.192188	0.75596	0.192188	0.814681		0.229425	0.470316	0.229425	0.61629		0.141227	0.456816	0.141227	0.687091		0.131779	0.754858	0.131779	0.806319		0.110274	0.74146	0.110274	0.848346		0.160968	0.44044	0.160968	0.729343
	0.0997346	0.62358	0.0997346	0.844193		0.147543	0.562376	0.147543	0.744113		0.192304	0.756898	0.192304	0.815753		0.229586	0.468723	0.229586	0.614334		0.141315	0.457336	0.141315	0.687218		0.131815	0.754507	0.131815	0.806314		0.110349	0.741926	0.110349	0.848523		0.16108	0.440719	0.16108	0.729686
	0.0997872	0.624896	0.0997872	0.844523		0.147643	0.563542	0.147643	0.74382		0.192439	0.756461	0.192439	0.815832		0.22972	0.468352	0.22972	0.61377		0.1414	0.456037	0.1414	0.685651		0.131926	0.754546	0.131926	0.805826		0.110417	0.740894	0.110417	0.848671		0.161168	0.44306	0.161168	0.730134
	0.099848	0.626191	0.099848	0.845218		0.147737	0.562903	0.147737	0.743038		0.192573	0.758322	0.192573	0.817301		0.229854	0.467461	0.229854	0.613184		0.141487	0.456772	0.141487	0.685381		0.132025	0.753254	0.132025	0.804399		0.110491	0.742113	0.110491	0.84967		0.161281	0.444461	0.161281	0.730658
	0.099906	0.625291	0.099906	0.845541		0.147816	0.565011	0.147816	0.743404		0.192718	0.759259	0.192718	0.818378		0.230012	0.465753	0.230012	0.611982		0.141606	0.458748	0.141606	0.68637		0.132073	0.753683	0.132073	0.804726		0.110553	0.740626	0.110553	0.84922		0.161387	0.447167	0.161387	0.731341
	0.0999593	0.624879	0.0999593	0.845518		0.147923	0.566179	0.147923	0.744448		0.192856	0.760909	0.192856	0.819536		0.230181	0.466547	0.230181	0.612922		0.141721	0.458608	0.141721	0.687522		0.132151	0.754291	0.132151	0.805073		0.110612	0.740344	0.110612	0.848886		0.161493	0.447279	0.161493	0.731623
	0.100024	0.624821	0.100024	0.846194		0.148014	0.568071	0.148014	0.745219		0.193001	0.761051	0.193001	0.819454		0.230344	0.466401	0.230344	0.612822		0.141854	0.459702	0.141854	0.687487		0.132253	0.753777	0.132253	0.804328		0.110702	0.73959	0.110702	0.848411		0.161576	0.446755	0.161576	0.731989
	0.100081	0.623516	0.100081	0.846142		0.148152	0.568256	0.148152	0.746175		0.193151	0.761749	0.193151	0.820614		0.230501	0.466413	0.230501	0.613546		0.141945	0.46165	0.141945	0.68909		0.132356	0.751467	0.132356	0.802327		0.110778	0.737274	0.110778	0.84752		0.161692	0.447817	0.161692	0.732138
	0.100148	0.623098	0.100148	0.846481		0.14821	0.566134	0.14821	0.744274		0.193299	0.76308	0.193299	0.821729		0.23066	0.466103	0.23066	0.613371		0.142029	0.462311	0.142029	0.689606		0.132434	0.750642	0.132434	0.800762		0.110855	0.73609	0.110855	0.846751		0.161801	0.4485	0.161801	0.732289
	0.10024	0.622814	0.10024	0.846672		0.148305	0.56096	0.148305	0.743247		0.193416	0.765611	0.193416	0.8237		0.230813	0.46644	0.230813	0.613604		0.142149	0.463843	0.142149	0.690171		0.132524	0.750176	0.132524	0.799733		0.11095	0.735477	0.11095	0.846902		0.161922	0.448075	0.161922	0.733243
	0.100312	0.622643	0.100312	0.846326		0.148428	0.559816	0.148428	0.743596		0.193534	0.76713	0.193534	0.825481		0.230966	0.468977	0.230966	0.615497		0.142231	0.466622	0.142231	0.692107		0.132605	0.746431	0.132605	0.795078		0.111022	0.734026	0.111022	0.846183		0.162025	0.448293	0.162025	0.733795
	0.100397	0.621099	0.100397	0.846408		0.148505	0.559264	0.148505	0.744894		0.193645	0.767841	0.193645	0.826348		0.231147	0.468947	0.231147	0.615616		0.14233	0.46471	0.14233	0.691876		0.132723	0.745228	0.132723	0.793097		0.111122	0.73257	0.111122	0.845833		0.162138	0.447824	0.162138	0.734899
	0.100463	0.620677	0.100463	0.846666		0.148631	0.559915	0.148631	0.746516		0.193775	0.768483	0.193775	0.826794		0.231272	0.469657	0.231272	0.615953		0.142432	0.462609	0.142432	0.691153		0.13281	0.74276	0.13281	0.790454		0.111219	0.733203	0.111219	0.845843		0.162226	0.447815	0.162226	0.735221
	0.100539	0.619817	0.100539	0.846393		0.148748	0.555236	0.148748	0.745168		0.193893	0.767584	0.193893	0.82615		0.23143	0.471808	0.23143	0.617423		0.142521	0.462705	0.142521	0.6919		0.132884	0.740873	0.132884	0.788419		0.111279	0.732399	0.111279	0.84588		0.162342	0.448519	0.162342	0.735589
	0.100615	0.619899	0.100615	0.846571		0.148811	0.555534	0.148811	0.745535		0.194019	0.770083	0.194019	0.827989		0.231593	0.471852	0.231593	0.617944		0.142616	0.461943	0.142616	0.692161		0.132951	0.739952	0.132951	0.787084		0.111348	0.732038	0.111348	0.845351		0.162493	0.449537	0.162493	0.73619
	0.100686	0.618684	0.100686	0.846608		0.148933	0.55346	0.148933	0.745955		0.194136	0.769158	0.194136	0.827199		0.231753	0.471239	0.231753	0.618077		0.142718	0.463282	0.142718	0.692915		0.133088	0.737634	0.133088	0.78453		0.111414	0.731651	0.111414	0.845253		0.162596	0.449802	0.162596	0.7372
	0.100741	0.617832	0.100741	0.846379		0.149034	0.554851	0.149034	0.747279		0.194258	0.770568	0.194258	0.82844		0.231911	0.471208	0.231911	0.619242		0.142824	0.464883	0.142824	0.692962		0.13317	0.735252	0.13317	0.782085		0.111496	0.730413	0.111496	0.844938		0.162715	0.451966	0.162715	0.738597
	0.100797	0.618061	0.100797	0.847204		0.149119	0.554219	0.149119	0.747498		0.194397	0.771353	0.194397	0.829294		0.232036	0.471116	0.232036	0.618812		0.142911	0.46503	0.142911	0.6936		0.133275	0.734291	0.133275	0.780963		0.11158	0.73042	0.11158	0.845045		0.162835	0.451867	0.162835	0.73815
	0.10086	0.61653	0.10086	0.84728		0.14922	0.552783	0.14922	0.747122		0.194549	0.771553	0.194549	0.829699		0.232169	0.472836	0.232169	0.62004		0.142992	0.467189	0.142992	0.694344		0.133329	0.732842	0.133329	0.779765		0.111655	0.731001	0.111655	0.844913		0.16296	0.453044	0.16296	0.738558
	0.100934	0.616192	0.100934	0.847949		0.149322	0.552047	0.149322	0.746976		0.194703	0.772286	0.194703	0.830161		0.232287	0.472503	0.232287	0.619547		0.143075	0.468998	0.143075	0.695321		0.133399	0.72872	0.133399	0.776325		0.111725	0.733709	0.111725	0.846945		0.163067	0.450644	0.163067	0.736906
	0.101014	0.617487	0.101014	0.848198		0.149398	0.551544	0.149398	0.748182		0.19482	0.774026	0.19482	0.832172		0.232469	0.473014	0.232469	0.619914		0.143179	0.4704	0.143179	0.697038		0.1335	0.7261	0.1335	0.773766		0.111792	0.732698	0.111792	0.846256		0.163182	0.451065	0.163182	0.738246
	0.101074	0.618368	0.101074	0.849024		0.149515	0.552103	0.149515	0.748826		0.194957	0.775605	0.194957	0.833115		0.232643	0.47359	0.232643	0.620012		0.14326	0.472697	0.14326	0.697286		0.133576	0.726026	0.133576	0.773784		0.111848	0.732914	0.111848	0.84559		0.163299	0.451412	0.163299	0.738204
	0.101135	0.618299	0.101135	0.849021		0.149619	0.552148	0.149619	0.748208		0.19507	0.776588	0.19507	0.833965		0.232798	0.471806	0.232798	0.61928		0.143342	0.476021	0.143342	0.698374		0.133656	0.724643	0.133656	0.772181		0.11193	0.733014	0.11193	0.845154		0.163402	0.450902	0.163402	0.738073
	0.101205	0.617649	0.101205	0.848818		0.149769	0.552779	0.149769	0.748162		0.19519	0.777364	0.19519	0.834787		0.232945	0.470212	0.232945	0.619461		0.143427	0.480544	0.143427	0.69905		0.1338	0.722426	0.1338	0.770409		0.112004	0.733227	0.112004	0.846179		0.16351	0.451292	0.16351	0.737734
	0.101268	0.617025	0.101268	0.848758		0.14988	0.554225	0.14988	0.74912		0.195314	0.778429	0.195314	0.835744		0.233078	0.471423	0.233078	0.620246		0.143547	0.481456	0.143547	0.699168		0.133925	0.722488	0.133925	0.769888		0.112062	0.728862	0.112062	0.842941		0.163626	0.450902	0.163626	0.736979
	0.101333	0.615698	0.101333	0.847728		0.149981	0.554655	0.149981	0.749557		0.195426	0.779613	0.195426	0.836365		0.233221	0.474829	0.233221	0.623764		0.143648	0.481734	0.143648	0.700059		0.134027	0.720058	0.134027	0.767376		0.112126	0.729535	0.112126	0.843515		0.163767	0.449787	0.163767	0.736841
	0.101398	0.613538	0.101398	0.846942		0.150067	0.557433	0.150067	0.752421		0.195592	0.779662	0.195592	0.836416		0.233416	0.476946	0.233416	0.625227		0.143741	0.48387	0.143741	0.70226		0.134078	0.718587	0.134078	0.765674		0.112203	0.730244	0.112203	0.843656		0.163876	0.45064	0.163876	0.73695
	0.101483	0.612385	0.101483	0.84672		0.150162	0.555933	0.150162	0.751334		0.19573	0.777911	0.19573	0.835188		0.233591	0.478129	0.233591	0.625851		0.143813	0.485688	0.143813	0.703164		0.134166	0.716549	0.134166	0.764589		0.112286	0.731318	0.112286	0.84393		0.163985	0.451507	0.163985	0.737284
	0.101541	0.613129	0.101541	0.846915		0.150243	0.555028	0.150243	0.750918		0.195853	0.7787	0.195853	0.835617		0.233763	0.480102	0.233763	0.627465		0.143898	0.485743	0.143898	0.704189		0.134249	0.714633	0.134249	0.763319		0.112358	0.729458	0.112358	0.842226		0.164068	0.450449	0.164068	0.738145
	0.101598	0.613141	0.101598	0.846828		0.15035	0.554831	0.15035	0.751643		0.196003	0.779536	0.196003	0.836376		0.233882	0.482613	0.233882	0.628825		0.144009	0.486784	0.144009	0.704204		0.134319	0.715064	0.134319	0.76374		0.112433	0.731002	0.112433	0.842923		0.164158	0.448938	0.164158	0.737485
	0.101697	0.612014	0.101697	0.846471		0.150451	0.551906	0.150451	0.749794		0.19614	0.779115	0.19614	0.836016		0.234057	0.481549	0.234057	0.628215		0.144124	0.486928	0.144124	0.704883		0.134415	0.713583	0.134415	0.762878		0.112512	0.729919	0.112512	0.84261		0.164245	0.450492	0.164245	0.737945
	0.101759	0.613947	0.101759	0.846686		0.150525	0.549402	0.150525	0.749224		0.196252	0.780963	0.196252	0.837697		0.234221	0.484029	0.234221	0.630464		0.144192	0.488272	0.144192	0.703757		0.134535	0.71287	0.134535	0.761534		0.112586	0.72818	0.112586	0.841816		0.164326	0.450561	0.164326	0.738711
	0.101823	0.613766	0.101823	0.847358		0.150639	0.548632	0.150639	0.749305		0.196376	0.780203	0.196376	0.836909		0.234389	0.483761	0.234389	0.631124		0.144295	0.490773	0.144295	0.705791		0.134603	0.710665	0.134603	0.758624		0.112672	0.728865	0.112672	0.842045		0.164434	0.450843	0.164434	0.739508
	0.101906	0.612823	0.101906	0.847084		0.150729	0.548105	0.150729	0.749242		0.196481	0.779977	0.196481	0.837063		0.234527	0.483774	0.234527	0.630206		0.144396	0.488835	0.144396	0.706593		0.134677	0.711099	0.134677	0.759513		0.112754	0.7288	0.112754	0.841792		0.164547	0.450096	0.164547	0.740125
	0.101971	0.613562	0.101971	0.847097		0.150831	0.547126	0.150831	0.748158		0.196626	0.779766	0.196626	0.83669		0.234673	0.484402	0.234673	0.631693		0.144513	0.491816	0.144513	0.708883		0.134795	0.709125	0.134795	0.758105		0.112813	0.727915	0.112813	0.84154		0.16464	0.451021	0.16464	0.740727
	0.10203	0.614123	0.10203	0.846724		0.150926	0.546586	0.150926	0.74823		0.196767	0.782039	0.196767	0.838407		0.234815	0.485047	0.234815	0.63172		0.144601	0.492231	0.144601	0.70745		0.13486	0.708425	0.13486	0.757271		0.112894	0.729011	0.112894	0.841802		0.164742	0.448374	0.164742	0.740405
	0.102097	0.613168	0.102097	0.846257		0.151026	0.54767	0.151026	0.749409		0.196873	0.782072	0.196873	0.838295		0.234973	0.486767	0.234973	0.633294		0.144713	0.494275	0.144713	0.708419		0.134958	0.708272	0.134958	0.757258		0.112969	0.728768	0.112969	0.840878		0.164855	0.449843	0.164855	0.739901
	0.102148	0.612341	0.102148	0.84648		0.151164	0.54821	0.151164	0.749779		0.196987	0.782399	0.196987	0.838874		0.235097	0.487556	0.235097	0.633051		0.1448	0.495036	0.1448	0.709705		0.135037	0.706985	0.135037	0.755698		0.11303	0.730041	0.11303	0.841169		0.164932	0.449961	0.164932	0.740509
	0.102198	0.611285	0.102198	0.8465		0.151281	0.546792	0.151281	0.749102		0.197124	0.782703	0.197124	0.839108		0.235208	0.48856	0.235208	0.633879		0.144871	0.493668	0.144871	0.71052		0.135155	0.706231	0.135155	0.754842		0.113093	0.728778	0.113093	0.840705		0.165035	0.448642	0.165035	0.739172
	0.102258	0.612296	0.102258	0.84637		0.151355	0.545285	0.151355	0.748168		0.197243	0.783706	0.197243	0.840065		0.235355	0.487721	0.235355	0.633448		0.144937	0.49455	0.144937	0.711867		0.135277	0.707595	0.135277	0.755209		0.113168	0.729253	0.113168	0.84086		0.165137	0.447935	0.165137	0.737632
	0.102313	0.613319	0.102313	0.847049		0.15148	0.541843	0.15148	0.746956		0.197388	0.784418	0.197388	0.840813		0.235514	0.488462	0.235514	0.634313		0.145024	0.493413	0.145024	0.71325		0.135343	0.705673	0.135343	0.753154		0.113228	0.728882	0.113228	0.839645		0.165238	0.448042	0.165238	0.738059
	0.102368	0.613426	0.102368	0.846892		0.151559	0.542498	0.151559	0.746886		0.197507	0.785195	0.197507	0.841567		0.235659	0.489355	0.235659	0.634921		0.145106	0.491214	0.145106	0.71325		0.135423	0.704998	0.135423	0.752101		0.113297	0.728107	0.113297	0.83937		0.165358	0.44651	0.165358	0.738017
	0.10244	0.6135	0.10244	0.847299		0.151623	0.542931	0.151623	0.746112		0.197636	0.785039	0.197636	0.841867		0.235794	0.491278	0.235794	0.636296		0.145195	0.488375	0.145195	0.711957		0.135503	0.704876	0.135503	0.751761		0.113387	0.727088	0.113387	0.838402		0.16551	0.444502	0.16551	0.73794
	0.102517	0.614483	0.102517	0.84752		0.151698	0.539645	0.151698	0.744357		0.19776	0.786209	0.19776	0.843363		0.235928	0.490934	0.235928	0.637063		0.145296	0.488477	0.145296	0.712707		0.13556	0.705478	0.13556	0.751828		0.113451	0.72739	0.113451	0.839806		0.165635	0.446443	0.165635	0.73877
	0.102574	0.615243	0.102574	0.847778		0.151782	0.53803	0.151782	0.743158		0.197891	0.786966	0.197891	0.844281		0.236092	0.490316	0.236092	0.636352		0.145394	0.491205	0.145394	0.715537		0.135622	0.704551	0.135622	0.750935		0.113517	0.72845	0.113517	0.840235		0.165735	0.445998	0.165735	0.737701
	0.102634	0.615608	0.102634	0.847681		0.151875	0.537105	0.151875	0.742035		0.198001	0.788557	0.198001	0.845569		0.236276	0.490549	0.236276	0.636006		0.145486	0.491999	0.145486	0.716123		0.135703	0.702484	0.135703	0.749453		0.113608	0.728638	0.113608	0.839979		0.165831	0.447437	0.165831	0.737942
	0.102696	0.615436	0.102696	0.847717		0.15197	0.535363	0.15197	0.741119		0.198133	0.790158	0.198133	0.84594		0.236413	0.490923	0.236413	0.636167		0.14557	0.491189	0.14557	0.71474		0.135788	0.702437	0.135788	0.749448		0.113677	0.729344	0.113677	0.840614		0.165925	0.448939	0.165925	0.737228
	0.102776	0.615276	0.102776	0.847908		0.152098	0.533119	0.152098	0.740137		0.198257	0.792096	0.198257	0.847215		0.236543	0.488694	0.236543	0.633303		0.145649	0.491972	0.145649	0.714752		0.13588	0.702263	0.13588	0.74894		0.113744	0.730289	0.113744	0.840707		0.16602	0.448016	0.16602	0.737221
	0.102858	0.616555	0.102858	0.848699		0.152158	0.532811	0.152158	0.739033		0.19838	0.791563	0.19838	0.846441		0.236677	0.489	0.236677	0.633121		0.145734	0.492341	0.145734	0.714158		0.135958	0.702034	0.135958	0.74843		0.113813	0.728948	0.113813	0.839505		0.166115	0.448644	0.166115	0.737287
	0.102915	0.618426	0.102915	0.849035		0.152251	0.533339	0.152251	0.73808		0.198476	0.791533	0.198476	0.846903		0.236827	0.48934	0.236827	0.633803		0.145827	0.491574	0.145827	0.71575		0.136045	0.701382	0.136045	0.747884		0.113885	0.73098	0.113885	0.840635		0.16622	0.447841	0.16622	0.737293
	0.102972	0.617369	0.102972	0.84883		0.152351	0.530185	0.152351	0.735849		0.198628	0.791373	0.198628	0.846877		0.236972	0.48913	0.236972	0.633255		0.145926	0.493001	0.145926	0.715466		0.136127	0.701714	0.136127	0.747464		0.113961	0.729794	0.113961	0.839833		0.166338	0.447758	0.166338	0.737149
	0.103039	0.618194	0.103039	0.84903		0.152439	0.528084	0.152439	0.734997		0.198742	0.790012	0.198742	0.846313		0.237126	0.490482	0.237126	0.633796		0.146036	0.491879	0.146036	0.714725		0.136245	0.698926	0.136245	0.745114		0.114039	0.729499	0.114039	0.839357		0.16647	0.446977	0.16647	0.737215
	0.103103	0.620012	0.103103	0.849229		0.152575	0.52565	0.152575	0.7338		0.198913	0.790453	0.198913	0.846781		0.237284	0.491184	0.237284	0.632445		0.146122	0.489127	0.146122	0.71386		0.136326	0.697501	0.136326	0.743812		0.114103	0.729558	0.114103	0.838683		0.166557	0.446524	0.166557	0.737709
	0.103162	0.621164	0.103162	0.850064		0.152654	0.525412	0.152654	0.733788		0.199053	0.792632	0.199053	0.849157		0.237499	0.491761	0.237499	0.632087		0.146219	0.489121	0.146219	0.714583		0.136401	0.695405	0.136401	0.742515		0.114181	0.730059	0.114181	0.838536		0.166659	0.445821	0.166659	0.737492
	0.103235	0.621617	0.103235	0.850451		0.152736	0.524299	0.152736	0.732933		0.19917	0.793028	0.19917	0.84943		0.237699	0.492347	0.237699	0.632754		0.146305	0.488679	0.146305	0.714381		0.136471	0.695196	0.136471	0.742651		0.114256	0.730876	0.114256	0.838906		0.166761	0.445424	0.166761	0.737336
	0.103289	0.621361	0.103289	0.850087		0.152856	0.525227	0.152856	0.733397		0.199257	0.793074	0.199257	0.849382		0.237809	0.491064	0.237809	0.631029		0.146395	0.487672	0.146395	0.714314		0.136569	0.695717	0.136569	0.743267		0.11431	0.730495	0.11431	0.838364		0.166852	0.443325	0.166852	0.735529
	0.103352	0.621109	0.103352	0.849821		0.152945	0.525409	0.152945	0.73304		0.199351	0.793383	0.199351	0.849105		0.237967	0.48971	0.237967	0.629125		0.146484	0.485823	0.146484	0.712675		0.13666	0.694743	0.13666	0.742885		0.114382	0.730962	0.114382	0.838957		0.166953	0.442997	0.166953	0.734607
	0.103404	0.621217	0.103404	0.850111		0.153	0.525216	0.153	0.733026		0.199476	0.794795	0.199476	0.850237		0.238121	0.492702	0.238121	0.630119		0.146579	0.486028	0.146579	0.712272		0.136749	0.693272	0.136749	0.741774		0.114476	0.729996	0.114476	0.837775		0.167068	0.443422	0.167068	0.735046
	0.103465	0.620869	0.103465	0.849917		0.153062	0.525283	0.153062	0.733799		0.199606	0.795131	0.199606	0.850262		0.238282	0.489713	0.238282	0.627867		0.14666	0.486985	0.14666	0.711342		0.136821	0.692554	0.136821	0.741704		0.114536	0.730731	0.114536	0.8381		0.167146	0.442447	0.167146	0.735252
	0.103525	0.622674	0.103525	0.850157		0.153167	0.524289	0.153167	0.73198		0.199717	0.794079	0.199717	0.849535		0.238415	0.488189	0.238415	0.626503		0.146729	0.484952	0.146729	0.711818		0.136866	0.693718	0.136866	0.742558		0.11461	0.731582	0.11461	0.838357		0.167216	0.441973	0.167216	0.73538
	0.103593	0.624299	0.103593	0.850371		0.153231	0.526121	0.153231	0.732413		0.199807	0.792888	0.199807	0.848276		0.238546	0.485161	0.238546	0.624133		0.146826	0.485386	0.146826	0.711336		0.136932	0.694755	0.136932	0.743412		0.114681	0.731678	0.114681	0.836958		0.167308	0.440325	0.167308	0.735149
	0.10366	0.625586	0.10366	0.850472		0.153315	0.524189	0.153315	0.730924		0.199927	0.793382	0.199927	0.848405		0.238681	0.485909	0.238681	0.623567		0.146908	0.482984	0.146908	0.711845		0.13701	0.695357	0.13701	0.744414		0.114737	0.733069	0.114737	0.837263		0.167429	0.440104	0.167429	0.734897
	0.103743	0.626286	0.103743	0.850545		0.153415	0.527794	0.153415	0.731858		0.20003	0.79324	0.20003	0.848412		0.23886	0.485105	0.23886	0.622291		0.146999	0.48199	0.146999	0.71288		0.137063	0.69472	0.137063	0.744473		0.114786	0.732847	0.114786	0.837453		0.167554	0.439883	0.167554	0.734446
	0.103801	0.625358	0.103801	0.850048		0.15349	0.529592	0.15349	0.732265		0.200174	0.791918	0.200174	0.847181		0.239001	0.48486	0.239001	0.621195		0.147098	0.479057	0.147098	0.712129		0.137155	0.69178	0.137155	0.743045		0.114868	0.733417	0.114868	0.837968		0.167671	0.443492	0.167671	0.735406
	0.103862	0.624307	0.103862	0.849845		0.153622	0.531728	0.153622	0.732847		0.200314	0.792153	0.200314	0.847105		0.239158	0.481139	0.239158	0.618575		0.147187	0.480561	0.147187	0.714221		0.137269	0.69251	0.137269	0.743432		0.114941	0.732787	0.114941	0.837299		0.167789	0.44326	0.167789	0.735748
	0.103919	0.625447	0.103919	0.849673		0.15378	0.531053	0.15378	0.731656		0.200438	0.79237	0.200438	0.84715		0.239257	0.479634	0.239257	0.617322		0.147255	0.480739	0.147255	0.714816		0.137374	0.692498	0.137374	0.743276		0.114996	0.734355	0.114996	0.83731		0.167859	0.444239	0.167859	0.736405
	0.103983	0.627934	0.103983	0.850433		0.153859	0.53286	0.153859	0.730972		0.200557	0.793029	0.200557	0.847479		0.239379	0.479372	0.239379	0.615609		0.147357	0.481442	0.147357	0.714378		0.13748	0.6934	0.13748	0.74369		0.11506	0.733016	0.11506	0.836124		0.167934	0.442929	0.167934	0.736315
	0.104045	0.628381	0.104045	0.850418		0.153987	0.533822	0.153987	0.730732		0.200667	0.794222	0.200667	0.848118		0.239543	0.478676	0.239543	0.615395		0.147445	0.477749	0.147445	0.712149		0.137577	0.692291	0.137577	0.743151		0.115131	0.73312	0.115131	0.835495		0.16803	0.442577	0.16803	0.735528
	0.10412	0.628846	0.10412	0.850923		0.154054	0.534116	0.154054	0.730486		0.200787	0.795324	0.200787	0.848648		0.239671	0.478443	0.239671	0.615147		0.14757	0.477098	0.14757	0.712013		0.137656	0.693999	0.137656	0.745052		0.115197	0.732582	0.115197	0.835286		0.168139	0.440598	0.168139	0.735729
	0.104177	0.627614	0.104177	0.850357		0.154128	0.529876	0.154128	0.72879		0.200915	0.795108	0.200915	0.848665		0.239827	0.477183	0.239827	0.614746		0.14768	0.47841	0.14768	0.713418		0.137756	0.692449	0.137756	0.743882		0.115274	0.733306	0.115274	0.835149		0.168247	0.440845	0.168247	0.735957
	0.104237	0.627577	0.104237	0.850096		0.154241	0.530464	0.154241	0.729291		0.201053	0.795298	0.201053	0.848484		0.23996	0.476364	0.23996	0.613564		0.147784	0.478191	0.147784	0.713612		0.137812	0.691737	0.137812	0.743442		0.115356	0.73431	0.115356	0.835653		0.168353	0.440594	0.168353	0.735747
	0.104299	0.625181	0.104299	0.849957		0.154339	0.533382	0.154339	0.728562		0.201176	0.795923	0.201176	0.848364		0.240095	0.472564	0.240095	0.61011		0.147909	0.479736	0.147909	0.715688		0.137899	0.692287	0.137899	0.743844		0.115435	0.733608	0.115435	0.834801		0.168472	0.441673	0.168472	0.736016
	0.10436	0.623493	0.10436	0.849196		0.154419	0.532902	0.154419	0.728605		0.201309	0.795339	0.201309	0.847074		0.240212	0.472293	0.240212	0.609341		0.147985	0.479009	0.147985	0.716122		0.137983	0.69281	0.137983	0.745234		0.115504	0.73143	0.115504	0.83391		0.168586	0.442895	0.168586	0.735944
	0.104407	0.622403	0.104407	0.848016		0.154511	0.53676	0.154511	0.729992		0.20142	0.795319	0.20142	0.847112		0.240352	0.471559	0.240352	0.608967		0.148061	0.475225	0.148061	0.714009		0.138058	0.691721	0.138058	0.743917		0.115556	0.731603	0.115556	0.834121		0.168666	0.441779	0.168666	0.736736
	0.104465	0.622983	0.104465	0.847788		0.154619	0.535882	0.154619	0.729148		0.201565	0.796404	0.201565	0.847813		0.240483	0.468079	0.240483	0.606105		0.148148	0.473218	0.148148	0.713664		0.138134	0.691645	0.138134	0.744259		0.115613	0.731821	0.115613	0.834002		0.168797	0.442561	0.168797	0.737929
	0.104521	0.62452	0.104521	0.847818		0.154737	0.536877	0.154737	0.728919		0.201707	0.79648	0.201707	0.84698		0.240677	0.464858	0.240677	0.602627		0.148236	0.472572	0.148236	0.713583		0.138278	0.694012	0.138278	0.746185		0.115676	0.732095	0.115676	0.834163		0.168913	0.44219	0.168913	0.737818
	0.104574	0.624748	0.104574	0.847751		0.154837	0.537911	0.154837	0.729993		0.201827	0.796818	0.201827	0.846488		0.240891	0.463127	0.240891	0.600975		0.148315	0.470475	0.148315	0.712315		0.138335	0.69494	0.138335	0.746602		0.115771	0.731589	0.115771	0.832977		0.169	0.44183	0.169	0.737879
	0.104629	0.62532	0.104629	0.847665		0.154874	0.540246	0.154874	0.731207		0.201948	0.798366	0.201948	0.847466		0.241039	0.463546	0.241039	0.601053		0.148384	0.471342	0.148384	0.712174		0.138432	0.694651	0.138432	0.746849		0.115834	0.732945	0.115834	0.833497		0.16909	0.441654	0.16909	0.738153
	0.104699	0.624236	0.104699	0.846507		0.154981	0.544221	0.154981	0.73356		0.202038	0.79923	0.202038	0.848056		0.241181	0.46398	0.241181	0.601154		0.148477	0.470138	0.148477	0.71412		0.138505	0.697297	0.138505	0.749284		0.115887	0.734268	0.115887	0.833454		0.169185	0.439322	0.169185	0.737574
	0.104773	0.623705	0.104773	0.846312		0.155056	0.54582	0.155056	0.734027		0.202145	0.799164	0.202145	0.84783		0.241285	0.462223	0.241285	0.599381		0.148567	0.465197	0.148567	0.711438		0.13856	0.696368	0.13856	0.748396		0.115956	0.736031	0.115956	0.834037		0.169267	0.440439	0.169267	0.737541
	0.104857	0.624876	0.104857	0.846468		0.155121	0.544125	0.155121	0.733254		0.202256	0.798491	0.202256	0.847838		0.241416	0.459168	0.241416	0.597227		0.14864	0.462282	0.14864	0.710229		0.138622	0.697089	0.138622	0.749501		0.116023	0.735494	0.116023	0.833866		0.169366	0.439598	0.169366	0.736223
	0.104929	0.623178	0.104929	0.845449		0.155211	0.54424	0.155211	0.733301		0.202364	0.796838	0.202364	0.846642		0.241528	0.457766	0.241528	0.595132		0.148736	0.460453	0.148736	0.709101		0.138693	0.698674	0.138693	0.750483		0.116096	0.73373	0.116096	0.8326		0.169471	0.441029	0.169471	0.736612
	0.105007	0.62176	0.105007	0.845281		0.15536	0.543519	0.15536	0.731591		0.202474	0.797639	0.202474	0.847402		0.241667	0.457049	0.241667	0.594332		0.148821	0.461101	0.148821	0.708461		0.138783	0.697362	0.138783	0.749192		0.116176	0.734468	0.116176	0.83217		0.169572	0.441908	0.169572	0.736545
	0.105061	0.620244	0.105061	0.844905		0.155432	0.544625	0.155432	0.732149		0.20259	0.798248	0.20259	0.847668		0.241809	0.456644	0.241809	0.593789		0.148903	0.462874	0.148903	0.708612		0.138893	0.697699	0.138893	0.749303		0.11625	0.735112	0.11625	0.832031		0.169666	0.440898	0.169666	0.736705
	0.105113	0.621216	0.105113	0.845521		0.155485	0.543193	0.155485	0.731697		0.202711	0.798276	0.202711	0.848001		0.241926	0.456541	0.241926	0.593257		0.149017	0.45936	0.149017	0.706133		0.138971	0.699323	0.138971	0.750589		0.116341	0.734639	0.116341	0.831621		0.16977	0.441445	0.16977	0.736725
	0.105177	0.621676	0.105177	0.845856		0.155584	0.541883	0.155584	0.731747		0.202835	0.799265	0.202835	0.848509		0.242085	0.45694	0.242085	0.592315		0.149091	0.457524	0.149091	0.706511		0.139022	0.698645	0.139022	0.750119		0.116415	0.733773	0.116415	0.831474		0.169882	0.44224	0.169882	0.737061
	0.105239	0.621931	0.105239	0.84647		0.155661	0.544265	0.155661	0.732882		0.202966	0.799003	0.202966	0.848264		0.24222	0.454112	0.24222	0.590097		0.149172	0.454279	0.149172	0.705304		0.13909	0.698574	0.13909	0.749923		0.116473	0.73221	0.116473	0.831318		0.16998	0.441464	0.16998	0.737455
	0.1053	0.61948	0.1053	0.846239		0.15574	0.542872	0.15574	0.731794		0.203096	0.798911	0.203096	0.847475		0.24237	0.451741	0.24237	0.587931		0.149258	0.451669	0.149258	0.704174		0.139217	0.701291	0.139217	0.751486		0.116544	0.732367	0.116544	0.83136		0.170088	0.440287	0.170088	0.737386
	0.105375	0.618866	0.105375	0.845818		0.155878	0.54568	0.155878	0.733049		0.203212	0.799688	0.203212	0.847866		0.242522	0.450108	0.242522	0.585996		0.149344	0.449393	0.149344	0.701637		0.139274	0.701056	0.139274	0.751036		0.116607	0.733352	0.116607	0.832151		0.170204	0.441748	0.170204	0.738374
	0.105426	0.62032	0.105426	0.84606		0.155972	0.551602	0.155972	0.73459		0.20331	0.799432	0.20331	0.847465		0.242639	0.44825	0.242639	0.584381		0.149438	0.44659	0.149438	0.700246		0.139367	0.701586	0.139367	0.751283		0.116663	0.733218	0.116663	0.831464		0.170307	0.443502	0.170307	0.738524
	0.105491	0.619445	0.105491	0.846061		0.156082	0.550008	0.156082	0.733648		0.203422	0.798732	0.203422	0.846759		0.24276	0.447758	0.24276	0.583823		0.149503	0.444989	0.149503	0.699099		0.139454	0.702957	0.139454	0.752861		0.116712	0.73249	0.116712	0.830964		0.170393	0.443371	0.170393	0.737683
	0.105558	0.617266	0.105558	0.845729		0.15615	0.549026	0.15615	0.733029		0.203545	0.798901	0.203545	0.846849		0.24292	0.447024	0.24292	0.58347		0.14958	0.446286	0.14958	0.699645		0.139515	0.700965	0.139515	0.750994		0.116773	0.73172	0.116773	0.830456		0.17048	0.442579	0.17048	0.737854
	0.105613	0.618857	0.105613	0.846475		0.156239	0.552459	0.156239	0.736276		0.20366	0.799306	0.20366	0.84698		0.243052	0.445099	0.243052	0.581779		0.149664	0.445164	0.149664	0.697557		0.139599	0.698157	0.139599	0.750226		0.116845	0.73219	0.116845	0.830597		0.170571	0.44159	0.170571	0.737493
	0.105655	0.619508	0.105655	0.846361		0.156328	0.55282	0.156328	0.736354		0.203775	0.799605	0.203775	0.847138		0.243186	0.440975	0.243186	0.579766		0.149749	0.446034	0.149749	0.697769		0.139698	0.695556	0.139698	0.748682		0.116931	0.731945	0.116931	0.829911		0.170662	0.441607	0.170662	0.738398
	0.105714	0.619065	0.105714	0.846377		0.15644	0.553949	0.15644	0.737524		0.203889	0.799687	0.203889	0.846781		0.24333	0.440557	0.24333	0.578612		0.149834	0.44745	0.149834	0.697594		0.139768	0.692658	0.139768	0.746247		0.117	0.73239	0.117	0.830029		0.170768	0.441889	0.170768	0.738479
	0.105789	0.618778	0.105789	0.846545		0.156522	0.555279	0.156522	0.738251		0.204019	0.79998	0.204019	0.846958		0.243469	0.438691	0.243469	0.577154		0.149908	0.445931	0.149908	0.696995		0.139853	0.693067	0.139853	0.747067		0.117068	0.732076	0.117068	0.82974		0.170844	0.440586	0.170844	0.738549
	0.10588	0.617847	0.10588	0.84621		0.156625	0.556802	0.156625	0.739444		0.204127	0.799353	0.204127	0.84673		0.243614	0.438664	0.243614	0.576323		0.14999	0.445191	0.14999	0.6957		0.139938	0.69388	0.139938	0.747911		0.117142	0.730916	0.117142	0.82898		0.170929	0.440104	0.170929	0.738946
	0.105939	0.618226	0.105939	0.846455		0.156711	0.559397	0.156711	0.740709		0.204254	0.799157	0.204254	0.846827		0.243755	0.436316	0.243755	0.574874		0.150084	0.448614	0.150084	0.696594		0.140036	0.693746	0.140036	0.746628		0.11724	0.727147	0.11724	0.826487		0.171024	0.439921	0.171024	0.738045
	0.105996	0.618192	0.105996	0.846495		0.156793	0.559314	0.156793	0.742489		0.204397	0.797318	0.204397	0.846187		0.243899	0.434026	0.243899	0.572613		0.150164	0.448304	0.150164	0.696625		0.140124	0.693714	0.140124	0.746748		0.117303	0.724762	0.117303	0.825692		0.171134	0.440691	0.171134	0.739744
	0.106043	0.618237	0.106043	0.846196		0.156865	0.560168	0.156865	0.743213		0.204534	0.797661	0.204534	0.846593		0.24402	0.432657	0.24402	0.570669		0.150272	0.446194	0.150272	0.695847		0.140185	0.693305	0.140185	0.746231		0.117368	0.723087	0.117368	0.824314		0.171236	0.441981	0.171236	0.739639
	0.106109	0.618846	0.106109	0.846122		0.156986	0.559912	0.156986	0.744379		0.204656	0.79819	0.204656	0.847114		0.244161	0.430818	0.244161	0.568033		0.150353	0.44601	0.150353	0.695397		0.140248	0.692609	0.140248	0.745764		0.117436	0.722901	0.117436	0.824733		0.171328	0.442886	0.171328	0.738999
	0.106165	0.619131	0.106165	0.845247		0.157061	0.558861	0.157061	0.744681		0.204792	0.797908	0.204792	0.847096		0.244308	0.428743	0.244308	0.567473		0.150433	0.445266	0.150433	0.695186		0.14034	0.69435	0.14034	0.747408		0.117491	0.721904	0.117491	0.824948		0.171415	0.443376	0.171415	0.740038
	0.106233	0.618527	0.106233	0.84523		0.157163	0.558958	0.157163	0.744805		0.204922	0.799115	0.204922	0.847869		0.244428	0.4257	0.244428	0.566236		0.150524	0.446311	0.150524	0.696402		0.140426	0.693646	0.140426	0.746087		0.11755	0.721491	0.11755	0.824978		0.171513	0.44301	0.171513	0.739258
	0.106288	0.617137	0.106288	0.845107		0.157256	0.557455	0.157256	0.746985		0.205036	0.799932	0.205036	0.848822		0.244574	0.425597	0.244574	0.566628		0.150607	0.447556	0.150607	0.698313		0.140505	0.693097	0.140505	0.74564		0.117614	0.720725	0.117614	0.824505		0.171626	0.440669	0.171626	0.738511
	0.106359	0.615746	0.106359	0.844555		0.157334	0.559383	0.157334	0.749647		0.205148	0.799658	0.205148	0.849131		0.244701	0.42513	0.244701	0.566168		0.150696	0.447756	0.150696	0.698919		0.140592	0.693026	0.140592	0.745152		0.117685	0.71898	0.117685	0.823483		0.171745	0.441463	0.171745	0.739116
	0.106424	0.615132	0.106424	0.84443		0.15741	0.555676	0.15741	0.74939		0.205251	0.798536	0.205251	0.848436		0.24486	0.424967	0.24486	0.566253		0.150775	0.451674	0.150775	0.70196		0.140661	0.691357	0.140661	0.743184		0.117743	0.718399	0.117743	0.823036		0.171831	0.440186	0.171831	0.738943
	0.106492	0.616292	0.106492	0.844992		0.157498	0.556164	0.157498	0.749684		0.205374	0.797243	0.205374	0.847668		0.245007	0.422929	0.245007	0.563216		0.150854	0.450963	0.150854	0.701453		0.140727	0.690131	0.140727	0.741877		0.1178	0.71639	0.1178	0.822168		0.171913	0.440679	0.171913	0.739624
	0.106548	0.616823	0.106548	0.844859		0.157589	0.554446	0.157589	0.750035		0.205461	0.797318	0.205461	0.848568		0.245153	0.4222	0.245153	0.562317		0.15095	0.452804	0.15095	0.701648		0.140809	0.687359	0.140809	0.738983		0.117886	0.716293	0.117886	0.821606		0.172017	0.439568	0.172017	0.738425
	0.106601	0.618073	0.106601	0.845076		0.157664	0.555163	0.157664	0.751024		0.205575	0.796414	0.205575	0.848468		0.245279	0.423688	0.245279	0.563304		0.151035	0.449686	0.151035	0.69939		0.140889	0.687267	0.140889	0.738427		0.117959	0.715422	0.117959	0.820699		0.172143	0.438914	0.172143	0.738933
	0.106654	0.617963	0.106654	0.845186		0.157794	0.558952	0.157794	0.75367		0.205679	0.796788	0.205679	0.849038		0.245435	0.423077	0.245435	0.562723		0.151106	0.451716	0.151106	0.698607		0.140966	0.686781	0.140966	0.738323		0.118022	0.714043	0.118022	0.820514		0.172232	0.437135	0.172232	0.737968
	0.106707	0.617672	0.106707	0.845213		0.1579	0.559686	0.1579	0.754868		0.205819	0.796278	0.205819	0.849624		0.245559	0.422141	0.245559	0.562446		0.151207	0.454478	0.151207	0.699821		0.141076	0.684704	0.141076	0.736876		0.118074	0.713365	0.118074	0.819773		0.172318	0.437401	0.172318	0.736738
	0.106764	0.618303	0.106764	0.845385		0.158028	0.56119	0.158028	0.756117		0.205944	0.796491	0.205944	0.849679		0.245655	0.421722	0.245655	0.562893		0.151312	0.454588	0.151312	0.698936		0.141201	0.684453	0.141201	0.73785		0.118132	0.713083	0.118132	0.819244		0.172428	0.437166	0.172428	0.737223
	0.106813	0.619758	0.106813	0.845924		0.158089	0.560434	0.158089	0.755502		0.206047	0.796942	0.206047	0.850213		0.245784	0.421724	0.245784	0.564031		0.151394	0.455425	0.151394	0.698565		0.141293	0.68485	0.141293	0.738662		0.118206	0.71218	0.118206	0.818119		0.172513	0.436977	0.172513	0.73713
	0.106871	0.618541	0.106871	0.845158		0.158146	0.559594	0.158146	0.75529		0.206188	0.797669	0.206188	0.851104		0.245942	0.419839	0.245942	0.563345		0.151491	0.456445	0.151491	0.698696		0.141371	0.685445	0.141371	0.739371		0.118268	0.710337	0.118268	0.817516		0.172617	0.436578	0.172617	0.736678
	0.106918	0.619613	0.106918	0.845469		0.158255	0.56288	0.158255	0.758019		0.206273	0.797563	0.206273	0.851229		0.246092	0.416245	0.246092	0.561308		0.151583	0.459599	0.151583	0.69872		0.141408	0.685931	0.141408	0.740253		0.118329	0.709678	0.118329	0.816337		0.172711	0.434868	0.172711	0.735659
	0.106984	0.61976	0.106984	0.845897		0.158343	0.560752	0.158343	0.757879		0.206375	0.797084	0.206375	0.851528		0.246245	0.414193	0.246245	0.559232		0.151661	0.462952	0.151661	0.698801		0.141476	0.685824	0.141476	0.740457		0.118384	0.708884	0.118384	0.81571		0.17282	0.434248	0.17282	0.735771
	0.107043	0.621216	0.107043	0.845928		0.15841	0.561487	0.15841	0.757703		0.206487	0.796735	0.206487	0.851446		0.246392	0.416254	0.246392	0.560834		0.151747	0.464545	0.151747	0.698686		0.141543	0.685405	0.141543	0.740682		0.118435	0.709449	0.118435	0.815899		0.172905	0.433986	0.172905	0.735902
	0.107109	0.62204	0.107109	0.845943		0.158457	0.562992	0.158457	0.758784		0.206589	0.795901	0.206589	0.851003		0.24653	0.414587	0.24653	0.558095		0.151816	0.464154	0.151816	0.699871		0.141607	0.686989	0.141607	0.742014		0.118515	0.710939	0.118515	0.816493		0.173017	0.433271	0.173017	0.735185
	0.107167	0.621393	0.107167	0.845833		0.158543	0.561115	0.158543	0.757933		0.206692	0.795528	0.206692	0.850666		0.246687	0.413758	0.246687	0.557855		0.151891	0.466189	0.151891	0.699658		0.141681	0.689727	0.141681	0.744264		0.118578	0.710894	0.118578	0.816425		0.173128	0.433151	0.173128	0.735176
	0.10723	0.620739	0.10723	0.845762		0.158652	0.562025	0.158652	0.759331		0.206815	0.794821	0.206815	0.849935		0.246859	0.410283	0.246859	0.555728		0.151966	0.468477	0.151966	0.699348		0.141787	0.690515	0.141787	0.744384		0.11864	0.710839	0.11864	0.816077		0.17321	0.43374	0.17321	0.735174
	0.107294	0.621387	0.107294	0.845427		0.158736	0.564127	0.158736	0.759652		0.206927	0.793838	0.206927	0.84935		0.246983	0.409173	0.246983	0.555398		0.152033	0.46909	0.152033	0.699535		0.141876	0.692464	0.141876	0.746038		0.118723	0.707326	0.118723	0.814267		0.173289	0.43507	0.173289	0.736329
	0.107349	0.620079	0.107349	0.845443		0.158834	0.564013	0.158834	0.759248		0.207033	0.792922	0.207033	0.848634		0.247113	0.408046	0.247113	0.554715		0.152121	0.469321	0.152121	0.698286		0.141927	0.692337	0.141927	0.746088		0.118775	0.708037	0.118775	0.814315		0.173399	0.433293	0.173399	0.734265
	0.107401	0.621168	0.107401	0.845659		0.158888	0.561095	0.158888	0.75832		0.207167	0.791518	0.207167	0.847866		0.247253	0.406551	0.247253	0.554042		0.152213	0.471403	0.152213	0.699429		0.141983	0.692967	0.141983	0.746731		0.118841	0.708588	0.118841	0.81423		0.173498	0.433334	0.173498	0.734292
	0.10746	0.621282	0.10746	0.845645		0.158962	0.559378	0.158962	0.758429		0.207288	0.790422	0.207288	0.847375		0.247376	0.406493	0.247376	0.553614		0.152312	0.470393	0.152312	0.699145		0.142086	0.693887	0.142086	0.747655		0.118907	0.708425	0.118907	0.814172		0.173623	0.432841	0.173623	0.734171
	0.107502	0.62323	0.107502	0.846372		0.159074	0.559224	0.159074	0.7608		0.207433	0.790915	0.207433	0.847512		0.247508	0.405939	0.247508	0.552606		0.152407	0.469909	0.152407	0.698679		0.142146	0.696092	0.142146	0.749179		0.118969	0.708366	0.118969	0.812884		0.173729	0.432139	0.173729	0.73438
	0.107552	0.622404	0.107552	0.845684		0.159163	0.55425	0.159163	0.75858		0.207561	0.791077	0.207561	0.847843		0.247641	0.403986	0.247641	0.550601		0.152513	0.470425	0.152513	0.700177		0.14223	0.695803	0.14223	0.749296		0.119032	0.70967	0.119032	0.813574		0.173815	0.431501	0.173815	0.733699
	0.107604	0.621906	0.107604	0.84511		0.159232	0.551065	0.159232	0.756908		0.207672	0.790878	0.207672	0.847814		0.247739	0.40172	0.247739	0.54865		0.152601	0.474023	0.152601	0.701848		0.142294	0.698453	0.142294	0.751104		0.119087	0.708703	0.119087	0.812272		0.173902	0.431976	0.173902	0.733993
	0.107671	0.624575	0.107671	0.84544		0.159321	0.546269	0.159321	0.754008		0.20779	0.789687	0.20779	0.847375		0.24784	0.399219	0.24784	0.545966		0.152675	0.473973	0.152675	0.701283		0.142355	0.700127	0.142355	0.752993		0.119149	0.708435	0.119149	0.812231		0.174014	0.431039	0.174014	0.733381
	0.10775	0.625738	0.10775	0.845714		0.159389	0.544682	0.159389	0.753663		0.207892	0.791781	0.207892	0.848322		0.247982	0.397144	0.247982	0.544304		0.152777	0.4715	0.152777	0.700518		0.142415	0.701236	0.142415	0.753803		0.119211	0.707038	0.119211	0.811175		0.174107	0.430855	0.174107	0.733312
	0.107806	0.626459	0.107806	0.845958		0.159481	0.540442	0.159481	0.752694		0.207979	0.791474	0.207979	0.848475		0.248106	0.394078	0.248106	0.541495		0.152848	0.474044	0.152848	0.70111		0.14249	0.701964	0.14249	0.754315		0.119288	0.70685	0.119288	0.811266		0.17419	0.429997	0.17419	0.732268
	0.107865	0.627613	0.107865	0.845979		0.159572	0.538768	0.159572	0.752541		0.208084	0.791396	0.208084	0.848614		0.248288	0.389238	0.248288	0.53812		0.152949	0.475044	0.152949	0.702347		0.142581	0.701743	0.142581	0.753765		0.119372	0.707045	0.119372	0.811678		0.174276	0.428807	0.174276	0.732361
	0.107918	0.628897	0.107918	0.846447		0.15968	0.537557	0.15968	0.752577		0.208229	0.791782	0.208229	0.848995		0.248455	0.387944	0.248455	0.53535		0.153025	0.475994	0.153025	0.703162		0.142694	0.702279	0.142694	0.754115		0.119445	0.708847	0.119445	0.813016		0.17436	0.428923	0.17436	0.73208
	0.107973	0.627276	0.107973	0.846127		0.159735	0.539392	0.159735	0.754117		0.208317	0.791418	0.208317	0.848686		0.248589	0.385996	0.248589	0.532173		0.153093	0.474121	0.153093	0.702594		0.142771	0.702763	0.142771	0.754311		0.119512	0.710543	0.119512	0.81382		0.174448	0.429515	0.174448	0.731368
	0.108034	0.627368	0.108034	0.846537		0.159836	0.53756	0.159836	0.75349		0.208403	0.791477	0.208403	0.848878		0.248707	0.38498	0.248707	0.532041		0.15315	0.473334	0.15315	0.704128		0.142831	0.704641	0.142831	0.756355		0.119571	0.711714	0.119571	0.813746		0.174544	0.429497	0.174544	0.730956
	0.108097	0.627313	0.108097	0.846843		0.159943	0.535512	0.159943	0.75297		0.208516	0.791049	0.208516	0.848732		0.248815	0.385388	0.248815	0.532365		0.153229	0.475812	0.153229	0.705817		0.142914	0.706474	0.142914	0.757178		0.119645	0.713976	0.119645	0.814338		0.17465	0.429648	0.17465	0.730011
	0.108151	0.627691	0.108151	0.847225		0.160053	0.533822	0.160053	0.752051		0.208638	0.789825	0.208638	0.847999		0.248955	0.383511	0.248955	0.530327		0.153311	0.473356	0.153311	0.705314		0.143015	0.707522	0.143015	0.757538		0.119727	0.712798	0.119727	0.813319		0.17473	0.428319	0.17473	0.728918
	0.108208	0.628406	0.108208	0.84766		0.160194	0.532243	0.160194	0.751333		0.208735	0.788552	0.208735	0.847327		0.2491	0.380159	0.2491	0.528309		0.153387	0.471936	0.153387	0.704856		0.143136	0.709273	0.143136	0.758545		0.1198	0.712236	0.1198	0.812746		0.174794	0.429083	0.174794	0.729009
	0.108262	0.628116	0.108262	0.847914		0.16026	0.529759	0.16026	0.750004		0.208822	0.789559	0.208822	0.848003		0.249219	0.375382	0.249219	0.523917		0.153459	0.469783	0.153459	0.704534		0.143212	0.708648	0.143212	0.758051		0.119847	0.712353	0.119847	0.813322		0.174891	0.427303	0.174891	0.729353
	0.108315	0.628406	0.108315	0.848617		0.16033	0.526361	0.16033	0.747791		0.208935	0.789081	0.208935	0.847651		0.24939	0.374766	0.24939	0.525086		0.153538	0.470489	0.153538	0.704871		0.143287	0.709581	0.143287	0.758657		0.119918	0.713698	0.119918	0.815288		0.174989	0.425139	0.174989	0.727815
	0.108365	0.628476	0.108365	0.848381		0.160429	0.527121	0.160429	0.749218		0.209065	0.788975	0.209065	0.848172		0.249546	0.375442	0.249546	0.524906		0.153629	0.470922	0.153629	0.705276		0.143339	0.711621	0.143339	0.759655		0.119988	0.714976	0.119988	0.816413		0.175089	0.425061	0.175089	0.728583
	0.108439	0.627724	0.108439	0.849234		0.160478	0.527319	0.160478	0.749588		0.209179	0.789226	0.209179	0.847719		0.249668	0.373979	0.249668	0.523527		0.153708	0.470697	0.153708	0.705619		0.143425	0.710036	0.143425	0.758291		0.120051	0.712703	0.120051	0.815471		0.175201	0.424474	0.175201	0.729409
	0.108503	0.628216	0.108503	0.849281		0.160537	0.527475	0.160537	0.748463		0.209302	0.789085	0.209302	0.847522		0.249796	0.373019	0.249796	0.52244		0.153764	0.470163	0.153764	0.704613		0.143498	0.711719	0.143498	0.758874		0.120116	0.714789	0.120116	0.816508		0.175297	0.426037	0.175297	0.72964
	0.108575	0.627567	0.108575	0.849297		0.16064	0.525479	0.16064	0.74801		0.209409	0.789457	0.209409	0.847465		0.249924	0.369529	0.249924	0.519545		0.153866	0.470469	0.153866	0.705224		0.143542	0.713026	0.143542	0.75965		0.120175	0.714601	0.120175	0.816399		0.175392	0.425096	0.175392	0.729226
	0.10864	0.62708	0.10864	0.849651		0.160726	0.523821	0.160726	0.74828		0.209513	0.788967	0.209513	0.847198		0.250042	0.367895	0.250042	0.518496		0.153972	0.47034	0.153972	0.705276		0.143607	0.711481	0.143607	0.757825		0.120224	0.716329	0.120224	0.81751		0.175476	0.424856	0.175476	0.728115
	0.108707	0.628374	0.108707	0.849965		0.160794	0.525966	0.160794	0.749926		0.209608	0.789207	0.209608	0.846847		0.250173	0.367339	0.250173	0.517637		0.154044	0.470032	0.154044	0.705118		0.143692	0.711038	0.143692	0.756871		0.120278	0.716594	0.120278	0.816652		0.175555	0.423306	0.175555	0.72805
	0.108774	0.62839	0.108774	0.849961		0.160889	0.523072	0.160889	0.748556		0.209704	0.790214	0.209704	0.847123		0.250309	0.367332	0.250309	0.517605		0.154121	0.467751	0.154121	0.703844		0.143754	0.712355	0.143754	0.757659		0.120338	0.715537	0.120338	0.815788		0.175641	0.422878	0.175641	0.727683
	0.108834	0.628116	0.108834	0.850078		0.160987	0.519906	0.160987	0.747582		0.209842	0.789059	0.209842	0.845951		0.250442	0.365841	0.250442	0.51701		0.154215	0.467566	0.154215	0.703367		0.143836	0.714946	0.143836	0.759007		0.120395	0.715199	0.120395	0.815893		0.175712	0.421565	0.175712	0.727611
	0.108878	0.627688	0.108878	0.850134		0.16104	0.519597	0.16104	0.747387		0.209939	0.789305	0.209939	0.846125		0.250564	0.364985	0.250564	0.515161		0.154293	0.469016	0.154293	0.704254		0.143918	0.715797	0.143918	0.759108		0.120464	0.716618	0.120464	0.81619		0.175804	0.421162	0.175804	0.727681
	0.108922	0.628674	0.108922	0.850593		0.1611	0.519108	0.1611	0.747064		0.210043	0.787378	0.210043	0.844944		0.25067	0.367775	0.25067	0.51647		0.154359	0.468857	0.154359	0.705356		0.14399	0.715396	0.14399	0.758182		0.120543	0.716994	0.120543	0.816634		0.17591	0.420337	0.17591	0.727336
	0.108974	0.628642	0.108974	0.850574		0.161206	0.518363	0.161206	0.747373		0.210213	0.787527	0.210213	0.844961		0.250789	0.364887	0.250789	0.513814		0.154442	0.467299	0.154442	0.70593		0.144051	0.715753	0.144051	0.758397		0.120599	0.719295	0.120599	0.817623		0.176004	0.418928	0.176004	0.727272
	0.109034	0.626735	0.109034	0.85004		0.161265	0.51468	0.161265	0.745871		0.210323	0.786501	0.210323	0.84352		0.250935	0.362143	0.250935	0.510313		0.15453	0.469145	0.15453	0.705933		0.144119	0.71619	0.144119	0.758307		0.120663	0.718532	0.120663	0.816479		0.176065	0.417663	0.176065	0.72633
	0.109099	0.627122	0.109099	0.8499		0.16134	0.516275	0.16134	0.746106		0.210441	0.786118	0.210441	0.843046		0.251069	0.361439	0.251069	0.510232		0.154609	0.467348	0.154609	0.706947		0.144196	0.716215	0.144196	0.758016		0.120724	0.719903	0.120724	0.816378		0.176145	0.420229	0.176145	0.726494
	0.109168	0.626894	0.109168	0.849808		0.161453	0.517094	0.161453	0.748046		0.210558	0.7866	0.210558	0.843085		0.251217	0.360316	0.251217	0.510267		0.154679	0.467407	0.154679	0.706895		0.14425	0.71802	0.14425	0.758935		0.120795	0.720169	0.120795	0.81591		0.176254	0.419985	0.176254	0.725765
	0.10922	0.626679	0.10922	0.850128		0.161554	0.519799	0.161554	0.750013		0.210635	0.78769	0.210635	0.843616		0.251334	0.360971	0.251334	0.511198		0.154767	0.469719	0.154767	0.708797		0.144336	0.7192	0.144336	0.75959		0.120848	0.721283	0.120848	0.817036		0.176371	0.421377	0.176371	0.72565
	0.109274	0.625693	0.109274	0.849564		0.161674	0.519381	0.161674	0.749401		0.210715	0.787456	0.210715	0.842621		0.251502	0.35875	0.251502	0.509365		0.154849	0.470114	0.154849	0.709406		0.144427	0.720767	0.144427	0.760232		0.120903	0.721692	0.120903	0.816924		0.176466	0.422926	0.176466	0.725927
	0.109331	0.625667	0.109331	0.849251		0.161803	0.520888	0.161803	0.749633		0.210842	0.785878	0.210842	0.840704		0.251677	0.356576	0.251677	0.506364		0.154945	0.46949	0.154945	0.709296		0.144554	0.72211	0.144554	0.761069		0.120965	0.722351	0.120965	0.816995		0.176571	0.423833	0.176571	0.725694
	0.109385	0.624071	0.109385	0.849633		0.161856	0.523712	0.161856	0.750901		0.21095	0.784696	0.21095	0.839596		0.251815	0.354812	0.251815	0.504183		0.155028	0.470282	0.155028	0.709644		0.144642	0.721533	0.144642	0.759423		0.12104	0.722116	0.12104	0.817279		0.176666	0.425293	0.176666	0.726462
	0.109444	0.624762	0.109444	0.850187		0.161942	0.524469	0.161942	0.751571		0.211049	0.783637	0.211049	0.838866		0.251963	0.353135	0.251963	0.501782		0.155115	0.472805	0.155115	0.710569		0.144726	0.723926	0.144726	0.760716		0.121097	0.722675	0.121097	0.817808		0.176756	0.42516	0.176756	0.727297
	0.109511	0.624479	0.109511	0.84949		0.162004	0.522157	0.162004	0.749849		0.211177	0.782878	0.211177	0.838071		0.252071	0.347602	0.252071	0.497334		0.15518	0.476773	0.15518	0.712467		0.144779	0.725585	0.144779	0.761928		0.121155	0.724198	0.121155	0.819051		0.176864	0.422764	0.176864	0.72634
	0.109562	0.623936	0.109562	0.849267		0.162063	0.522851	0.162063	0.749864		0.211299	0.781851	0.211299	0.837324		0.252198	0.346872	0.252198	0.496764		0.15525	0.476704	0.15525	0.713606		0.144872	0.725003	0.144872	0.76078		0.121224	0.723521	0.121224	0.818912		0.176965	0.423491	0.176965	0.725608
	0.10962	0.622807	0.10962	0.84912		0.162159	0.525666	0.162159	0.752268		0.211397	0.781998	0.211397	0.837503		0.252326	0.345505	0.252326	0.495048		0.15533	0.480432	0.15533	0.715043		0.144923	0.724515	0.144923	0.760541		0.121272	0.723213	0.121272	0.818536		0.177071	0.42383	0.177071	0.725739
	0.109663	0.623957	0.109663	0.849537		0.162261	0.52567	0.162261	0.751469		0.21153	0.781997	0.21153	0.837551		0.25247	0.345951	0.25247	0.494168		0.155425	0.480075	0.155425	0.715253		0.144969	0.724354	0.144969	0.760579		0.12132	0.7209	0.12132	0.818103		0.177162	0.424801	0.177162	0.726471
	0.109718	0.622379	0.109718	0.849319		0.16232	0.528245	0.16232	0.752003		0.211639	0.780825	0.211639	0.83656		0.252597	0.344364	0.252597	0.493611		0.155509	0.481166	0.155509	0.716194		0.145084	0.72528	0.145084	0.760653		0.121393	0.717762	0.121393	0.816474		0.177248	0.42411	0.177248	0.726008
	0.109766	0.621729	0.109766	0.849		0.16243	0.525974	0.16243	0.750734		0.211754	0.782401	0.211754	0.837714		0.252728	0.343546	0.252728	0.49412		0.155586	0.480244	0.155586	0.71531		0.145136	0.726936	0.145136	0.761083		0.121465	0.716345	0.121465	0.815406		0.177331	0.42571	0.177331	0.726852
	0.109819	0.620978	0.109819	0.848396		0.162529	0.52486	0.162529	0.748914		0.211841	0.782461	0.211841	0.837469		0.252852	0.343519	0.252852	0.492996		0.155696	0.480637	0.155696	0.715861		0.145206	0.727442	0.145206	0.761041		0.12153	0.715812	0.12153	0.813891		0.177403	0.424175	0.177403	0.726108
	0.109885	0.619371	0.109885	0.848283		0.16261	0.526715	0.16261	0.749045		0.211947	0.781976	0.211947	0.837064		0.252968	0.34311	0.252968	0.492454		0.155783	0.479637	0.155783	0.714725		0.145314	0.725668	0.145314	0.760066		0.12159	0.716181	0.12159	0.814089		0.177494	0.423555	0.177494	0.726202
	0.109942	0.618579	0.109942	0.847703		0.162681	0.527952	0.162681	0.749777		0.212079	0.781861	0.212079	0.836973		0.253058	0.340322	0.253058	0.490529		0.155862	0.480298	0.155862	0.714858		0.145387	0.72518	0.145387	0.759673		0.121658	0.715155	0.121658	0.814081		0.177586	0.423619	0.177586	0.725843
	0.110004	0.615281	0.110004	0.846846		0.162756	0.528492	0.162756	0.751285		0.212174	0.780916	0.212174	0.836451		0.253172	0.337901	0.253172	0.48939		0.155947	0.481645	0.155947	0.717423		0.145432	0.725485	0.145432	0.759578		0.121723	0.714057	0.121723	0.814001		0.177673	0.424392	0.177673	0.725434
	0.110055	0.61527	0.110055	0.847443		0.162825	0.531937	0.162825	0.753615		0.212294	0.781086	0.212294	0.836577		0.253274	0.336106	0.253274	0.488008		0.156033	0.483607	0.156033	0.718142		0.145485	0.726834	0.145485	0.760031		0.121792	0.714834	0.121792	0.815015		0.177742	0.423801	0.177742	0.724723
	0.110115	0.613697	0.110115	0.84684		0.162884	0.534665	0.162884	0.754703		0.212417	0.779999	0.212417	0.835934		0.253414	0.335439	0.253414	0.487814		0.156117	0.481395	0.156117	0.717567		0.145555	0.726066	0.145555	0.758929		0.121862	0.714359	0.121862	0.81525		0.17783	0.423795	0.17783	0.724677
	0.110199	0.614835	0.110199	0.847047		0.162983	0.536812	0.162983	0.755355		0.212517	0.780482	0.212517	0.836231		0.253516	0.334255	0.253516	0.487688		0.156185	0.481204	0.156185	0.717632		0.145614	0.726642	0.145614	0.759876		0.121911	0.711952	0.121911	0.814556		0.17791	0.423194	0.17791	0.724108
	0.110258	0.614599	0.110258	0.847376		0.163053	0.538702	0.163053	0.755123		0.212622	0.781259	0.212622	0.837432		0.253638	0.334315	0.253638	0.487204		0.156245	0.48382	0.156245	0.718297		0.145689	0.727531	0.145689	0.760821		0.121959	0.710806	0.121959	0.813693		0.178013	0.423377	0.178013	0.724614
	0.110306	0.614074	0.110306	0.846525		0.163141	0.540701	0.163141	0.756959		0.212719	0.780165	0.212719	0.836996		0.253766	0.336692	0.253766	0.488946		0.156311	0.483379	0.156311	0.717901		0.145778	0.729019	0.145778	0.762393		0.122027	0.71055	0.122027	0.813963		0.17812	0.420905	0.17812	0.723712
	0.110372	0.614352	0.110372	0.846208		0.163245	0.543852	0.163245	0.757843		0.21283	0.780626	0.21283	0.838227		0.253933	0.337514	0.253933	0.488685		0.156383	0.484845	0.156383	0.720004		0.145876	0.728421	0.145876	0.76163		0.122096	0.710433	0.122096	0.813364		0.178206	0.418507	0.178206	0.723746
	0.110418	0.614608	0.110418	0.846469		0.16332	0.543583	0.16332	0.757357		0.212957	0.780583	0.212957	0.838216		0.254099	0.336553	0.254099	0.486855		0.156455	0.487305	0.156455	0.721749		0.145937	0.731039	0.145937	0.763747		0.122169	0.708876	0.122169	0.812132		0.178282	0.418222	0.178282	0.724158
	0.110464	0.614288	0.110464	0.846333		0.163385	0.545228	0.163385	0.758501		0.213058	0.779208	0.213058	0.837164		0.25421	0.337087	0.25421	0.487205		0.156551	0.488919	0.156551	0.722373		0.146024	0.732278	0.146024	0.765129		0.122243	0.708751	0.122243	0.812329		0.178378	0.418253	0.178378	0.723216
	0.110505	0.613358	0.110505	0.846429		0.163493	0.544774	0.163493	0.75773		0.213181	0.778915	0.213181	0.837554		0.25432	0.335773	0.25432	0.485737		0.156632	0.489285	0.156632	0.722264		0.146092	0.730643	0.146092	0.763779		0.122307	0.706532	0.122307	0.81058		0.178483	0.416291	0.178483	0.722882
	0.110569	0.612852	0.110569	0.845709		0.163585	0.547045	0.163585	0.758159		0.213281	0.777621	0.213281	0.837225		0.254483	0.337927	0.254483	0.487231		0.156714	0.491474	0.156714	0.722572		0.14617	0.729977	0.14617	0.763621		0.122375	0.707232	0.122375	0.811052		0.178563	0.416517	0.178563	0.722919
	0.110634	0.611052	0.110634	0.845158		0.163639	0.548115	0.163639	0.758851		0.213382	0.775804	0.213382	0.836245		0.254607	0.334416	0.254607	0.483987		0.15678	0.495017	0.15678	0.72399		0.146244	0.730277	0.146244	0.763672		0.122439	0.705492	0.122439	0.810807		0.178653	0.415516	0.178653	0.721868
	0.110701	0.610073	0.110701	0.844677		0.163688	0.547518	0.163688	0.756159		0.213495	0.773752	0.213495	0.834984		0.254724	0.335915	0.254724	0.485581		0.156838	0.492527	0.156838	0.722442		0.146308	0.728938	0.146308	0.762495		0.12249	0.703868	0.12249	0.810313		0.178725	0.416764	0.178725	0.722228
	0.110756	0.61032	0.110756	0.844381		0.163783	0.550795	0.163783	0.757609		0.213589	0.772956	0.213589	0.834929		0.254822	0.33619	0.254822	0.485099		0.156906	0.49464	0.156906	0.723186		0.146367	0.730797	0.146367	0.764343		0.122544	0.702708	0.122544	0.810711		0.178815	0.41774	0.178815	0.721998
	0.110814	0.608644	0.110814	0.843781		0.163877	0.55368	0.163877	0.759157		0.213675	0.773274	0.213675	0.834608		0.254934	0.339147	0.254934	0.486949		0.156994	0.494537	0.156994	0.722827		0.146436	0.730261	0.146436	0.763873		0.122612	0.700976	0.122612	0.809889		0.178923	0.416985	0.178923	0.722574
	0.110862	0.608142	0.110862	0.843421		0.163962	0.554886	0.163962	0.759204		0.213792	0.77428	0.213792	0.835459		0.255052	0.340176	0.255052	0.488077		0.157111	0.497197	0.157111	0.725133		0.146507	0.729245	0.146507	0.763513		0.122671	0.700477	0.122671	0.810597		0.179039	0.41452	0.179039	0.721362
	0.110912	0.607667	0.110912	0.842674		0.164057	0.556277	0.164057	0.759455		0.213908	0.772711	0.213908	0.834684		0.255166	0.33927	0.255166	0.486472		0.157192	0.498788	0.157192	0.726047		0.146562	0.729334	0.146562	0.764144		0.122735	0.699949	0.122735	0.811887		0.179144	0.414525	0.179144	0.720851
	0.110965	0.608609	0.110965	0.842818		0.164164	0.556811	0.164164	0.759819		0.214025	0.771708	0.214025	0.834217		0.255338	0.339382	0.255338	0.486018		0.157257	0.497329	0.157257	0.72633		0.146678	0.730158	0.146678	0.764857		0.122789	0.698217	0.122789	0.811697		0.179231	0.417282	0.179231	0.721227
	0.11101	0.606515	0.11101	0.841869		0.164256	0.56003	0.164256	0.759868		0.214143	0.77158	0.214143	0.834195		0.255488	0.339951	0.255488	0.486106		0.157326	0.496927	0.157326	0.725974		0.146783	0.728789	0.146783	0.764105		0.12285	0.695923	0.12285	0.811004		0.179319	0.416436	0.179319	0.721152
	0.111065	0.605919	0.111065	0.841017		0.164353	0.560597	0.164353	0.759261		0.214235	0.77103	0.214235	0.83414		0.255601	0.338498	0.255601	0.486646		0.157408	0.499626	0.157408	0.726818		0.146848	0.72834	0.146848	0.763792		0.122905	0.694927	0.122905	0.811016		0.179386	0.417642	0.179386	0.722188
	0.111108	0.605252	0.111108	0.840528		0.164394	0.562316	0.164394	0.760207		0.214331	0.770694	0.214331	0.833883		0.255728	0.339657	0.255728	0.487372		0.157478	0.496637	0.157478	0.725986		0.146942	0.72961	0.146942	0.765245		0.122955	0.694779	0.122955	0.810706		0.179465	0.416749	0.179465	0.721461
	0.111155	0.604246	0.111155	0.839788		0.164475	0.56497	0.164475	0.761457		0.21443	0.770203	0.21443	0.834458		0.255865	0.340322	0.255865	0.488257		0.157554	0.494908	0.157554	0.725448		0.146994	0.728206	0.146994	0.76489		0.123025	0.693212	0.123025	0.809988		0.179564	0.41702	0.179564	0.721065
	0.111217	0.604716	0.111217	0.839286		0.164567	0.567324	0.164567	0.76271		0.214542	0.769428	0.214542	0.833894		0.256005	0.34126	0.256005	0.488794		0.157622	0.494279	0.157622	0.726099		0.147068	0.728134	0.147068	0.765019		0.123083	0.690961	0.123083	0.808661		0.179669	0.417427	0.179669	0.720774
	0.111269	0.603775	0.111269	0.839403		0.164641	0.565838	0.164641	0.7625		0.214649	0.769687	0.214649	0.83456		0.256119	0.343615	0.256119	0.49083		0.157709	0.497406	0.157709	0.726894		0.147142	0.729507	0.147142	0.766022		0.123143	0.689453	0.123143	0.808873		0.17975	0.416669	0.17975	0.720908
	0.111328	0.603296	0.111328	0.838815		0.164736	0.569027	0.164736	0.764366		0.214753	0.769761	0.214753	0.835152		0.25623	0.344768	0.25623	0.492043		0.157785	0.500448	0.157785	0.727873		0.14721	0.730087	0.14721	0.765959		0.123212	0.687908	0.123212	0.808365		0.179825	0.416606	0.179825	0.721819
	0.11139	0.603857	0.11139	0.838076		0.164834	0.572323	0.164834	0.766414		0.214845	0.769364	0.214845	0.835162		0.256336	0.344001	0.256336	0.49175		0.157857	0.500338	0.157857	0.72815		0.147292	0.729689	0.147292	0.765214		0.123274	0.687773	0.123274	0.808747		0.179921	0.417598	0.179921	0.721858
	0.111435	0.602603	0.111435	0.836791		0.16491	0.572202	0.16491	0.765269		0.214963	0.76808	0.214963	0.834791		0.256445	0.345616	0.256445	0.493564		0.15793	0.499665	0.15793	0.727766		0.147383	0.730016	0.147383	0.766027		0.123323	0.686795	0.123323	0.808263		0.180019	0.419077	0.180019	0.722991
	0.111493	0.60239	0.111493	0.836661		0.164963	0.573815	0.164963	0.765407		0.215051	0.768623	0.215051	0.835182		0.256557	0.34856	0.256557	0.495291		0.158008	0.499317	0.158008	0.728255		0.147434	0.730264	0.147434	0.76635		0.123378	0.685341	0.123378	0.807245		0.180109	0.42071	0.180109	0.723012
	0.111551	0.60234	0.111551	0.836326		0.165054	0.57706	0.165054	0.766371		0.215159	0.767453	0.215159	0.835351		0.256679	0.350106	0.256679	0.496353		0.158091	0.498305	0.158091	0.729562		0.147488	0.732412	0.147488	0.768084		0.123436	0.685279	0.123436	0.807118		0.180185	0.417646	0.180185	0.722668
	0.111606	0.601427	0.111606	0.835022		0.16513	0.576732	0.16513	0.766773		0.215258	0.767027	0.215258	0.835326		0.256828	0.3514	0.256828	0.497495		0.158175	0.499646	0.158175	0.730404		0.14757	0.732482	0.14757	0.768308		0.123496	0.684108	0.123496	0.806741		0.180261	0.4188	0.180261	0.722901
	0.111666	0.601215	0.111666	0.834185		0.165224	0.577931	0.165224	0.766802		0.21538	0.767225	0.21538	0.835868		0.256943	0.349074	0.256943	0.495059		0.158252	0.498538	0.158252	0.731238		0.147654	0.732429	0.147654	0.768579		0.123556	0.683263	0.123556	0.806449		0.180341	0.41914	0.180341	0.722466
	0.111729	0.601287	0.111729	0.833884		0.165339	0.578398	0.165339	0.766969		0.215519	0.767955	0.215519	0.837287		0.257069	0.348272	0.257069	0.495276		0.158342	0.496187	0.158342	0.731202		0.14771	0.731659	0.14771	0.768699		0.123625	0.684371	0.123625	0.80658		0.180416	0.418286	0.180416	0.723162
	0.111774	0.60172	0.111774	0.833431		0.165431	0.580312	0.165431	0.766709		0.215646	0.768383	0.215646	0.837831		0.25719	0.348287	0.25719	0.496179		0.158412	0.496059	0.158412	0.731236		0.147829	0.732975	0.147829	0.770024		0.123685	0.683698	0.123685	0.806572		0.180494	0.418557	0.180494	0.722466
	0.111812	0.601899	0.111812	0.833207		0.165525	0.580635	0.165525	0.766747		0.215751	0.76781	0.215751	0.838121		0.257317	0.348463	0.257317	0.496987		0.158482	0.496758	0.158482	0.730772		0.147922	0.733486	0.147922	0.771019		0.123737	0.682775	0.123737	0.806205		0.180591	0.417392	0.180591	0.722533
	0.11185	0.601992	0.11185	0.832873		0.165615	0.581248	0.165615	0.766348		0.215857	0.768284	0.215857	0.839089		0.257458	0.351382	0.257458	0.50058		0.158564	0.495482	0.158564	0.731072		0.147974	0.732521	0.147974	0.770772		0.12379	0.68241	0.12379	0.805419		0.180692	0.416078	0.180692	0.722292
	0.111903	0.600087	0.111903	0.831878		0.165671	0.585869	0.165671	0.768172		0.215965	0.76895	0.215965	0.83976		0.25758	0.352502	0.25758	0.500809		0.158627	0.495955	0.158627	0.732055		0.148042	0.732764	0.148042	0.771178		0.123845	0.682896	0.123845	0.805089		0.180768	0.415299	0.180768	0.721212
	0.111957	0.600985	0.111957	0.831673		0.165732	0.587793	0.165732	0.76872		0.216075	0.768816	0.216075	0.840119		0.257741	0.353208	0.257741	0.500258		0.158705	0.495771	0.158705	0.731641		0.148112	0.733981	0.148112	0.772693		0.123901	0.682067	0.123901	0.804436		0.180858	0.413918	0.180858	0.720561
	0.112038	0.60108	0.112038	0.831198		0.165835	0.589929	0.165835	0.767769		0.216191	0.76859	0.216191	0.840664		0.257879	0.352428	0.257879	0.498599		0.158799	0.497342	0.158799	0.732102		0.148181	0.733263	0.148181	0.77245		0.123955	0.680101	0.123955	0.803164		0.180959	0.414531	0.180959	0.721638
	0.112114	0.60377	0.112114	0.830924		0.165905	0.588618	0.165905	0.766096		0.216273	0.769295	0.216273	0.841381		0.25801	0.351097	0.25801	0.49787		0.158885	0.494437	0.158885	0.730224		0.148273	0.733315	0.148273	0.772984		0.12404	0.680087	0.12404	0.802576		0.181034	0.412477	0.181034	0.720757
	0.112163	0.604818	0.112163	0.83032		0.165965	0.591854	0.165965	0.766604		0.216365	0.769655	0.216365	0.841744		0.258092	0.350603	0.258092	0.497465		0.158962	0.489964	0.158962	0.726779		0.148332	0.735567	0.148332	0.775656		0.124105	0.67864	0.124105	0.801792		0.181093	0.411627	0.181093	0.720616
	0.11222	0.603339	0.11222	0.829299		0.166037	0.591621	0.166037	0.766091		0.216459	0.769627	0.216459	0.841913		0.258247	0.352794	0.258247	0.500532		0.159032	0.490042	0.159032	0.726573		0.148376	0.734809	0.148376	0.775415		0.124167	0.678198	0.124167	0.801193		0.18118	0.411955	0.18118	0.719311
	0.11227	0.602149	0.11227	0.828696		0.166117	0.591264	0.166117	0.765279		0.216563	0.769832	0.216563	0.84193		0.258398	0.350739	0.258398	0.498555		0.159126	0.48712	0.159126	0.725385		0.148454	0.734955	0.148454	0.77592		0.124219	0.678024	0.124219	0.800998		0.181291	0.412762	0.181291	0.720111
	0.11232	0.60214	0.11232	0.828608		0.166185	0.593634	0.166185	0.765349		0.216633	0.771434	0.216633	0.842962		0.258519	0.34722	0.258519	0.495398		0.159206	0.487417	0.159206	0.725813		0.148526	0.735456	0.148526	0.776497		0.124288	0.679309	0.124288	0.801333		0.181406	0.411732	0.181406	0.719095
	0.112376	0.602963	0.112376	0.82797		0.16626	0.590751	0.16626	0.763807		0.216739	0.771441	0.216739	0.843113		0.258628	0.346501	0.258628	0.495219		0.15929	0.486955	0.15929	0.727036		0.148585	0.736107	0.148585	0.777574		0.124338	0.679135	0.124338	0.799964		0.181508	0.410237	0.181508	0.718925
	0.11243	0.60309	0.11243	0.827367		0.16634	0.58991	0.16634	0.762747		0.216842	0.77055	0.216842	0.842293		0.258739	0.345319	0.258739	0.492854		0.159388	0.483919	0.159388	0.725419		0.148638	0.737229	0.148638	0.778633		0.124402	0.678887	0.124402	0.799455		0.181614	0.4076	0.181614	0.719059
	0.112483	0.602709	0.112483	0.827332		0.166414	0.59006	0.166414	0.762045		0.216957	0.771398	0.216957	0.843079		0.258843	0.343945	0.258843	0.49134		0.15947	0.48274	0.15947	0.725862		0.148703	0.737898	0.148703	0.77908		0.124481	0.678779	0.124481	0.799538		0.181701	0.408343	0.181701	0.719096
	0.112532	0.602324	0.112532	0.826281		0.166468	0.592096	0.166468	0.763594		0.217065	0.771605	0.217065	0.843241		0.258971	0.341734	0.258971	0.487826		0.159539	0.482116	0.159539	0.726009		0.148775	0.738939	0.148775	0.780969		0.124537	0.679929	0.124537	0.800232		0.181788	0.410028	0.181788	0.718638
	0.112588	0.605146	0.112588	0.826942		0.166581	0.591267	0.166581	0.763558		0.217164	0.771323	0.217164	0.842974		0.259111	0.342114	0.259111	0.486973		0.159605	0.480429	0.159605	0.724838		0.148858	0.739964	0.148858	0.78224		0.124593	0.681343	0.124593	0.800321		0.181876	0.410105	0.181876	0.718166
	0.112667	0.605514	0.112667	0.826639		0.16666	0.589529	0.16666	0.762609		0.217281	0.771616	0.217281	0.843463		0.259231	0.341197	0.259231	0.484492		0.159684	0.475987	0.159684	0.723938		0.148921	0.741	0.148921	0.783434		0.124658	0.681464	0.124658	0.799756		0.181938	0.410072	0.181938	0.718462
	0.112731	0.60608	0.112731	0.826409		0.166702	0.589854	0.166702	0.763022		0.217365	0.771557	0.217365	0.843839		0.259373	0.341815	0.259373	0.484771		0.159767	0.475458	0.159767	0.724553		0.149006	0.741519	0.149006	0.783944		0.124717	0.681804	0.124717	0.799544		0.18201	0.409721	0.18201	0.718772
	0.112788	0.605508	0.112788	0.82591		0.166785	0.590734	0.166785	0.76339		0.217459	0.772353	0.217459	0.844171		0.259507	0.338674	0.259507	0.481386		0.15984	0.473907	0.15984	0.725199		0.149055	0.744411	0.149055	0.786782		0.12477	0.682647	0.12477	0.800288		0.182125	0.408872	0.182125	0.718093
	0.112832	0.606314	0.112832	0.826017		0.166845	0.588074	0.166845	0.762421		0.217546	0.772226	0.217546	0.844171		0.259643	0.33911	0.259643	0.480597		0.159889	0.475247	0.159889	0.724479		0.149111	0.744171	0.149111	0.786825		0.124832	0.681859	0.124832	0.799644		0.182205	0.407001	0.182205	0.717662
	0.112881	0.607258	0.112881	0.825647		0.166931	0.587161	0.166931	0.763063		0.217666	0.772087	0.217666	0.844273		0.259771	0.337024	0.259771	0.478025		0.159957	0.471625	0.159957	0.722502		0.149181	0.743305	0.149181	0.786977		0.124897	0.683207	0.124897	0.799675		0.182294	0.405845	0.182294	0.717844
	0.112932	0.607924	0.112932	0.824883		0.167007	0.586279	0.167007	0.762321		0.217773	0.773332	0.217773	0.845363		0.259886	0.337231	0.259886	0.476409		0.16002	0.468436	0.16002	0.722518		0.149224	0.743233	0.149224	0.78745		0.124958	0.68479	0.124958	0.799889		0.182388	0.404546	0.182388	0.717128
	0.112974	0.606828	0.112974	0.823917		0.16709	0.583603	0.16709	0.763754		0.21787	0.774593	0.21787	0.846036		0.259996	0.335961	0.259996	0.47398		0.160094	0.465112	0.160094	0.721127		0.149273	0.743072	0.149273	0.787516		0.125011	0.685702	0.125011	0.799551		0.182478	0.404495	0.182478	0.717164
	0.113022	0.607919	0.113022	0.823646		0.167164	0.581055	0.167164	0.763562		0.217964	0.776127	0.217964	0.847295		0.260112	0.335076	0.260112	0.47223		0.160171	0.466354	0.160171	0.722215		0.149366	0.743539	0.149366	0.787817		0.125067	0.686137	0.125067	0.799554		0.182577	0.4049	0.182577	0.717836
	0.113073	0.608325	0.113073	0.823505		0.167221	0.582377	0.167221	0.764304		0.218046	0.778191	0.218046	0.84859		0.260234	0.334132	0.260234	0.469756		0.160225	0.46358	0.160225	0.720902		0.14947	0.743214	0.14947	0.787545		0.125127	0.685263	0.125127	0.800167		0.182657	0.404307	0.182657	0.716845
	0.113118	0.607916	0.113118	0.822483		0.167299	0.579971	0.167299	0.763881		0.218148	0.779822	0.218148	0.849506		0.260348	0.332342	0.260348	0.466923		0.160306	0.462549	0.160306	0.719804		0.149518	0.742911	0.149518	0.786854		0.125178	0.686677	0.125178	0.800883		0.182748	0.404713	0.182748	0.716081
	0.113166	0.60773	0.113166	0.821613		0.167413	0.576004	0.167413	0.761037		0.218258	0.780897	0.218258	0.850531		0.260464	0.332123	0.260464	0.465878		0.160398	0.461639	0.160398	0.719547		0.149594	0.742586	0.149594	0.786593		0.125232	0.68729	0.125232	0.801341		0.182825	0.403938	0.182825	0.714864
	0.113211	0.607385	0.113211	0.821222		0.167471	0.575583	0.167471	0.761451		0.218387	0.781894	0.218387	0.851107		0.260601	0.330696	0.260601	0.464015		0.160477	0.462175	0.160477	0.718957		0.149673	0.746891	0.149673	0.789211		0.125292	0.687538	0.125292	0.802149		0.1829	0.401909	0.1829	0.713918
	0.113265	0.608612	0.113265	0.821255		0.167544	0.575228	0.167544	0.762333		0.218489	0.781828	0.218489	0.85108		0.260725	0.33013	0.260725	0.461885		0.16055	0.458204	0.16055	0.717489		0.149726	0.745645	0.149726	0.788902		0.125354	0.690636	0.125354	0.804476		0.18296	0.400367	0.18296	0.71386
	0.113324	0.606599	0.113324	0.820854		0.167603	0.575161	0.167603	0.763504		0.218584	0.783037	0.218584	0.851419		0.260837	0.329746	0.260837	0.461472		0.160612	0.455137	0.160612	0.716953		0.149766	0.745232	0.149766	0.788508		0.125421	0.690962	0.125421	0.804249		0.183034	0.39918	0.183034	0.713834
	0.113375	0.608213	0.113375	0.821409		0.167652	0.574398	0.167652	0.763661		0.218694	0.78245	0.218694	0.851688		0.260974	0.328909	0.260974	0.460163		0.160678	0.453474	0.160678	0.716448		0.149831	0.74482	0.149831	0.788127		0.125479	0.693903	0.125479	0.805991		0.183119	0.398429	0.183119	0.713616
	0.113431	0.608134	0.113431	0.82086		0.167727	0.576075	0.167727	0.764724		0.218784	0.783952	0.218784	0.852682		0.261113	0.32772	0.261113	0.459476		0.160739	0.449532	0.160739	0.715929		0.149894	0.745629	0.149894	0.788704		0.125524	0.696239	0.125524	0.807253		0.183203	0.398152	0.183203	0.712913
	0.113481	0.607638	0.113481	0.820978		0.167808	0.575234	0.167808	0.765603		0.218891	0.783978	0.218891	0.852511		0.261221	0.330605	0.261221	0.461134		0.160814	0.448448	0.160814	0.71515		0.149952	0.745757	0.149952	0.789461		0.125571	0.696954	0.125571	0.807307		0.183289	0.399265	0.183289	0.713237
	0.113535	0.608658	0.113535	0.821287		0.167924	0.575757	0.167924	0.766989		0.218997	0.785024	0.218997	0.853351		0.261358	0.333493	0.261358	0.463562		0.160884	0.445398	0.160884	0.714166		0.15005	0.747698	0.15005	0.791515		0.125625	0.697936	0.125625	0.807046		0.183412	0.397631	0.183412	0.713944
	0.113591	0.608784	0.113591	0.821321		0.168021	0.574392	0.168021	0.766621		0.219106	0.787405	0.219106	0.854616		0.261473	0.334632	0.261473	0.464315		0.160955	0.446273	0.160955	0.715935		0.150133	0.748183	0.150133	0.79202		0.125677	0.698052	0.125677	0.807078		0.183516	0.395317	0.183516	0.712859
	0.113638	0.609659	0.113638	0.820731		0.16813	0.574063	0.16813	0.767503		0.219205	0.788193	0.219205	0.854391		0.261588	0.334753	0.261588	0.462667		0.16105	0.444619	0.16105	0.714217		0.150227	0.747256	0.150227	0.790992		0.125739	0.697531	0.125739	0.80709		0.183602	0.39529	0.183602	0.712498
	0.113705	0.611423	0.113705	0.82113		0.168228	0.576346	0.168228	0.768595		0.219313	0.789322	0.219313	0.855324		0.26172	0.3349	0.26172	0.462272		0.161159	0.440001	0.161159	0.712046		0.150346	0.745754	0.150346	0.790106		0.125827	0.695869	0.125827	0.806469		0.183691	0.393674	0.183691	0.712025
	0.113774	0.611909	0.113774	0.821099		0.168333	0.575612	0.168333	0.768966		0.219415	0.789668	0.219415	0.855791		0.26184	0.333491	0.26184	0.460183		0.161247	0.440105	0.161247	0.711911		0.150416	0.744953	0.150416	0.789453		0.125888	0.698474	0.125888	0.808082		0.18377	0.393464	0.18377	0.713112
	0.113822	0.612203	0.113822	0.821253		0.168413	0.578181	0.168413	0.771069		0.219518	0.791168	0.219518	0.856659		0.261945	0.333902	0.261945	0.45974		0.161322	0.43905	0.161322	0.711663		0.150502	0.742945	0.150502	0.787714		0.125942	0.699689	0.125942	0.808849		0.183844	0.392311	0.183844	0.7133
	0.113868	0.611145	0.113868	0.820521		0.168481	0.577399	0.168481	0.771503		0.219651	0.791482	0.219651	0.856824		0.262049	0.333873	0.262049	0.459035		0.161385	0.439225	0.161385	0.712854		0.150567	0.743789	0.150567	0.788311		0.126019	0.701342	0.126019	0.809619		0.183911	0.391354	0.183911	0.713449
	0.113918	0.610345	0.113918	0.819706		0.168592	0.576925	0.168592	0.772465		0.219782	0.791405	0.219782	0.856445		0.262164	0.333464	0.262164	0.456714		0.161472	0.436546	0.161472	0.711773		0.150657	0.744204	0.150657	0.788675		0.126084	0.701079	0.126084	0.808329		0.184005	0.391841	0.184005	0.71378
	0.113969	0.611441	0.113969	0.820287		0.168689	0.577087	0.168689	0.772219		0.219871	0.792313	0.219871	0.856432		0.262316	0.332702	0.262316	0.45576		0.161547	0.436885	0.161547	0.711866		0.150729	0.741832	0.150729	0.786641		0.126133	0.701722	0.126133	0.808251		0.184131	0.390088	0.184131	0.712928
	0.11401	0.612251	0.11401	0.819641		0.168734	0.577764	0.168734	0.772817		0.219966	0.793774	0.219966	0.857628		0.262413	0.334766	0.262413	0.455802		0.161616	0.4367	0.161616	0.711781		0.150807	0.742541	0.150807	0.787142		0.126184	0.703258	0.126184	0.808507		0.184229	0.389639	0.184229	0.711965
	0.114052	0.612396	0.114052	0.819321		0.168807	0.576167	0.168807	0.77258		0.220068	0.794977	0.220068	0.858352		0.262514	0.334385	0.262514	0.454291		0.161685	0.43733	0.161685	0.712031		0.150868	0.742974	0.150868	0.787811		0.126257	0.702337	0.126257	0.808457		0.184314	0.388553	0.184314	0.711454
	0.114113	0.613137	0.114113	0.818968		0.168896	0.575234	0.168896	0.77336		0.220154	0.794719	0.220154	0.858506		0.262642	0.333546	0.262642	0.452698		0.161757	0.436896	0.161757	0.710742		0.150916	0.741378	0.150916	0.786684		0.126312	0.704072	0.126312	0.809139		0.184397	0.387378	0.184397	0.710989
	0.114163	0.614893	0.114163	0.819193		0.168949	0.575108	0.168949	0.773037		0.220249	0.795769	0.220249	0.858874		0.262785	0.332937	0.262785	0.451505		0.16182	0.438013	0.16182	0.71001		0.151007	0.742713	0.151007	0.787991		0.126372	0.705495	0.126372	0.809657		0.184468	0.389155	0.184468	0.711778
	0.114211	0.614487	0.114211	0.818711		0.169025	0.571372	0.169025	0.772016		0.220357	0.796279	0.220357	0.859493		0.262895	0.329475	0.262895	0.447284		0.161911	0.439415	0.161911	0.709828		0.151049	0.744111	0.151049	0.78936		0.12642	0.70655	0.12642	0.810066		0.184554	0.391283	0.184554	0.711504
	0.114273	0.61383	0.114273	0.818316		0.169086	0.570372	0.169086	0.772758		0.22046	0.794864	0.22046	0.858453		0.263012	0.328837	0.263012	0.445101		0.162008	0.441402	0.162008	0.710636		0.151095	0.743022	0.151095	0.788144		0.126476	0.707657	0.126476	0.811181		0.184638	0.389755	0.184638	0.710718
	0.114334	0.615359	0.114334	0.819025		0.169156	0.572649	0.169156	0.773442		0.220536	0.794943	0.220536	0.858345		0.263124	0.328966	0.263124	0.443859		0.162086	0.443763	0.162086	0.711279		0.151158	0.742748	0.151158	0.788273		0.126513	0.709057	0.126513	0.812211		0.184713	0.390841	0.184713	0.711123
	0.114394	0.615073	0.114394	0.818879		0.169227	0.574145	0.169227	0.774566		0.220626	0.794965	0.220626	0.857591		0.263222	0.325218	0.263222	0.440706		0.162152	0.443921	0.162152	0.711677		0.151225	0.742674	0.151225	0.788372		0.126567	0.707724	0.126567	0.811386		0.184786	0.390382	0.184786	0.711627
	0.114454	0.615469	0.114454	0.819032		0.169346	0.575778	0.169346	0.776996		0.220724	0.796635	0.220724	0.857988		0.263383	0.322129	0.263383	0.437182		0.162225	0.444664	0.162225	0.71173		0.151307	0.743777	0.151307	0.788955		0.126626	0.708897	0.126626	0.811612		0.184843	0.390614	0.184843	0.711721
	0.114504	0.615848	0.114504	0.819341		0.16942	0.575789	0.16942	0.777172		0.220809	0.79684	0.220809	0.857628		0.263527	0.322352	0.263527	0.438093		0.162293	0.445452	0.162293	0.711125		0.151373	0.742983	0.151373	0.787961		0.12668	0.710609	0.12668	0.812489		0.184947	0.392125	0.184947	0.711442
	0.114558	0.618279	0.114558	0.819548		0.16947	0.576365	0.16947	0.779709		0.220919	0.796266	0.220919	0.85738		0.26366	0.323222	0.26366	0.437961		0.162358	0.444305	0.162358	0.711309		0.151456	0.743422	0.151456	0.788677		0.126732	0.711509	0.126732	0.813567		0.185023	0.392566	0.185023	0.710861
	0.114619	0.618907	0.114619	0.819485		0.169547	0.577558	0.169547	0.781878		0.221043	0.79733	0.221043	0.85829		0.263759	0.322807	0.263759	0.436132		0.162418	0.445413	0.162418	0.710847		0.15152	0.742397	0.15152	0.788074		0.126803	0.71003	0.126803	0.813413		0.185097	0.390276	0.185097	0.710629
	0.114682	0.619243	0.114682	0.819539		0.169623	0.577485	0.169623	0.78079		0.221122	0.798326	0.221122	0.858517		0.263865	0.321936	0.263865	0.434188		0.162504	0.448857	0.162504	0.713143		0.15159	0.740549	0.15159	0.786375		0.126869	0.710987	0.126869	0.813712		0.185177	0.390648	0.185177	0.711367
	0.114737	0.62046	0.114737	0.819764		0.16968	0.578139	0.16968	0.780938		0.221219	0.797589	0.221219	0.857614		0.263985	0.318789	0.263985	0.429377		0.162594	0.449232	0.162594	0.713128		0.151677	0.739711	0.151677	0.786361		0.126915	0.709914	0.126915	0.812951		0.185257	0.389685	0.185257	0.711213
	0.114788	0.620948	0.114788	0.819728		0.169755	0.578664	0.169755	0.782134		0.221305	0.796884	0.221305	0.857263		0.26411	0.316954	0.26411	0.426734		0.162676	0.450601	0.162676	0.712244		0.151721	0.739214	0.151721	0.785953		0.126979	0.71116	0.126979	0.814834		0.185341	0.387638	0.185341	0.709964
	0.114832	0.621136	0.114832	0.819681		0.169848	0.577853	0.169848	0.782817		0.221417	0.797236	0.221417	0.857988		0.264235	0.313264	0.264235	0.424303		0.162747	0.45172	0.162747	0.712562		0.151774	0.737397	0.151774	0.784289		0.127044	0.711048	0.127044	0.815088		0.185408	0.387813	0.185408	0.709715
	0.114889	0.623107	0.114889	0.820545		0.169932	0.576987	0.169932	0.781756		0.221521	0.797498	0.221521	0.858301		0.264363	0.312564	0.264363	0.424455		0.162808	0.452445	0.162808	0.712751		0.151867	0.734968	0.151867	0.782957		0.127098	0.710908	0.127098	0.814424		0.185492	0.388373	0.185492	0.709971
	0.114944	0.624065	0.114944	0.820631		0.169995	0.578967	0.169995	0.782369		0.221611	0.798932	0.221611	0.85904		0.264495	0.311875	0.264495	0.42375		0.162889	0.452285	0.162889	0.713423		0.151922	0.73546	0.151922	0.78328		0.127158	0.709274	0.127158	0.813526		0.185572	0.386925	0.185572	0.708729
	0.11499	0.625431	0.11499	0.820955		0.170065	0.579769	0.170065	0.783165		0.221701	0.79856	0.221701	0.858997		0.264595	0.312458	0.264595	0.42362		0.162953	0.450939	0.162953	0.712566		0.151958	0.73384	0.151958	0.782479		0.127214	0.707812	0.127214	0.812944		0.185643	0.387261	0.185643	0.708581
	0.115043	0.626419	0.115043	0.82124		0.170152	0.580939	0.170152	0.784022		0.221804	0.799863	0.221804	0.860574		0.264696	0.310987	0.264696	0.422115		0.163016	0.450725	0.163016	0.711965		0.152015	0.734219	0.152015	0.782865		0.127276	0.706164	0.127276	0.811911		0.18572	0.386147	0.18572	0.709073
	0.115099	0.626988	0.115099	0.821796		0.170233	0.580627	0.170233	0.782962		0.221909	0.799895	0.221909	0.85968		0.264812	0.309636	0.264812	0.421686		0.163082	0.447158	0.163082	0.710483		0.152118	0.733969	0.152118	0.782434		0.12733	0.705101	0.12733	0.811643		0.185802	0.387149	0.185802	0.710178
	0.115141	0.625502	0.115141	0.821975		0.170326	0.581013	0.170326	0.783619		0.222018	0.799769	0.222018	0.859654		0.264927	0.308069	0.264927	0.420856		0.163149	0.450342	0.163149	0.711279		0.152202	0.731388	0.152202	0.779948		0.127393	0.704539	0.127393	0.811086		0.185879	0.386866	0.185879	0.709408
	0.115193	0.626358	0.115193	0.821881		0.170403	0.579777	0.170403	0.782454		0.222122	0.800797	0.222122	0.860352		0.265047	0.305617	0.265047	0.417751		0.163196	0.450171	0.163196	0.711353		0.152252	0.729795	0.152252	0.778922		0.127444	0.704579	0.127444	0.812094		0.185958	0.387397	0.185958	0.709565
	0.115251	0.62719	0.115251	0.822268		0.170449	0.579014	0.170449	0.782904		0.22225	0.7993	0.22225	0.859204		0.265151	0.302326	0.265151	0.414078		0.163267	0.453556	0.163267	0.712024		0.152314	0.730093	0.152314	0.779214		0.127482	0.70593	0.127482	0.813828		0.186052	0.386912	0.186052	0.709474
	0.115298	0.626898	0.115298	0.82306		0.170528	0.57964	0.170528	0.783609		0.22234	0.799384	0.22234	0.859636		0.26526	0.300198	0.26526	0.412816		0.163333	0.453202	0.163333	0.710407		0.152368	0.72946	0.152368	0.778886		0.127547	0.704692	0.127547	0.814118		0.186137	0.384951	0.186137	0.708769
	0.11534	0.629269	0.11534	0.823601		0.170627	0.580566	0.170627	0.784172		0.222437	0.800416	0.222437	0.860372		0.26538	0.297347	0.26538	0.409543		0.163409	0.452334	0.163409	0.709688		0.152463	0.729065	0.152463	0.778609		0.127607	0.703953	0.127607	0.813864		0.186235	0.385506	0.186235	0.707877
	0.115377	0.629656	0.115377	0.824174		0.170717	0.58167	0.170717	0.785335		0.222539	0.800451	0.222539	0.860193		0.265501	0.297393	0.265501	0.408735		0.163476	0.449516	0.163476	0.708243		0.152574	0.729006	0.152574	0.778559		0.127658	0.702855	0.127658	0.814143		0.186312	0.38422	0.186312	0.707495
	0.115417	0.631623	0.115417	0.824948		0.170814	0.582529	0.170814	0.78586		0.222631	0.801904	0.222631	0.860773		0.265592	0.297796	0.265592	0.408521		0.163575	0.448765	0.163575	0.707212		0.152644	0.72803	0.152644	0.778294		0.127707	0.702032	0.127707	0.813921		0.18638	0.384013	0.18638	0.706778
	0.115471	0.630714	0.115471	0.823893		0.1709	0.578824	0.1709	0.784196		0.222718	0.800999	0.222718	0.860469		0.265692	0.297695	0.265692	0.408311		0.163651	0.449875	0.163651	0.707355		0.152701	0.727036	0.152701	0.777357		0.127777	0.700149	0.127777	0.813429		0.18646	0.382647	0.18646	0.706998
	0.115525	0.63126	0.115525	0.823641		0.170943	0.579808	0.170943	0.785235		0.222829	0.800456	0.222829	0.860083		0.265789	0.295901	0.265789	0.406055		0.163712	0.452859	0.163712	0.708533		0.152754	0.727117	0.152754	0.777531		0.127839	0.70096	0.127839	0.813582		0.186529	0.383701	0.186529	0.707543
	0.115574	0.629772	0.115574	0.82336		0.170975	0.579873	0.170975	0.785779		0.222952	0.799093	0.222952	0.859198		0.2659	0.295885	0.2659	0.405224		0.163769	0.455007	0.163769	0.709515		0.152812	0.729136	0.152812	0.779726		0.127881	0.699364	0.127881	0.81296		0.186617	0.383501	0.186617	0.707179
	0.11562	0.629443	0.11562	0.823084		0.171064	0.582308	0.171064	0.786329		0.223057	0.79642	0.223057	0.857027		0.266023	0.294477	0.266023	0.404791		0.163829	0.454308	0.163829	0.7093		0.152866	0.72865	0.152866	0.779371		0.12793	0.698574	0.12793	0.812971		0.186701	0.385676	0.186701	0.707971
	0.115662	0.63123	0.115662	0.823048		0.171136	0.58106	0.171136	0.785727		0.223179	0.79465	0.223179	0.856021		0.266179	0.29102	0.266179	0.402477		0.163895	0.454618	0.163895	0.709113		0.152957	0.727493	0.152957	0.778374		0.127989	0.698281	0.127989	0.812273		0.186792	0.38476	0.186792	0.70812
	0.115716	0.631362	0.115716	0.823589		0.171189	0.582436	0.171189	0.787524		0.223273	0.792493	0.223273	0.854087		0.266287	0.28828	0.266287	0.400478		0.163982	0.453104	0.163982	0.70718		0.15302	0.727593	0.15302	0.77856		0.128032	0.697744	0.128032	0.812831		0.186884	0.38565	0.186884	0.708164
	0.115758	0.631927	0.115758	0.823228		0.171264	0.583386	0.171264	0.787728		0.223354	0.792057	0.223354	0.854229		0.26642	0.286684	0.26642	0.399905		0.164074	0.454252	0.164074	0.706231		0.153062	0.726928	0.153062	0.778337		0.128086	0.69812	0.128086	0.813455		0.186969	0.385302	0.186969	0.70704
	0.115802	0.633881	0.115802	0.823295		0.171343	0.585078	0.171343	0.787729		0.223454	0.790574	0.223454	0.853313		0.266553	0.286268	0.266553	0.399584		0.164143	0.454338	0.164143	0.706275		0.153117	0.725557	0.153117	0.777233		0.128138	0.69552	0.128138	0.812799		0.187041	0.38519	0.187041	0.708004
	0.115844	0.632407	0.115844	0.822459		0.171413	0.587145	0.171413	0.789176		0.223547	0.790491	0.223547	0.853194		0.266672	0.288059	0.266672	0.401079		0.164225	0.455031	0.164225	0.705357		0.153189	0.725439	0.153189	0.777372		0.128208	0.695411	0.128208	0.813966		0.18712	0.388797	0.18712	0.708776
	0.115895	0.631618	0.115895	0.822243		0.171506	0.586414	0.171506	0.788493		0.22367	0.789687	0.22367	0.853166		0.266785	0.287042	0.266785	0.399555		0.164305	0.454575	0.164305	0.70559		0.153254	0.726265	0.153254	0.778663		0.128273	0.692598	0.128273	0.812964		0.187188	0.390654	0.187188	0.70963
	0.115958	0.631658	0.115958	0.822268		0.171595	0.587979	0.171595	0.789494		0.223773	0.789226	0.223773	0.853468		0.266877	0.287117	0.266877	0.398937		0.164367	0.451128	0.164367	0.703487		0.153327	0.725923	0.153327	0.77829		0.128325	0.691821	0.128325	0.812978		0.187268	0.392542	0.187268	0.710562
	0.116008	0.630982	0.116008	0.821898		0.171664	0.588912	0.171664	0.789801		0.223885	0.788546	0.223885	0.852963		0.266996	0.284914	0.266996	0.396047		0.164421	0.45332	0.164421	0.704059		0.153418	0.726025	0.153418	0.7782		0.128386	0.689278	0.128386	0.812291		0.187371	0.392777	0.187371	0.710376
	0.116058	0.631077	0.116058	0.822146		0.171734	0.58839	0.171734	0.789459		0.22398	0.78868	0.22398	0.852999		0.267121	0.282582	0.267121	0.395402		0.164481	0.453786	0.164481	0.704144		0.15349	0.724697	0.15349	0.777031		0.128435	0.686422	0.128435	0.811196		0.187466	0.393384	0.187466	0.710881
	0.116119	0.632474	0.116119	0.822412		0.171809	0.587707	0.171809	0.788787		0.224065	0.787702	0.224065	0.852829		0.267267	0.279613	0.267267	0.393352		0.164553	0.456752	0.164553	0.704817		0.15354	0.724593	0.15354	0.777087		0.128507	0.686424	0.128507	0.810881		0.187554	0.396674	0.187554	0.712007
	0.116184	0.631422	0.116184	0.821841		0.171897	0.589657	0.171897	0.789581		0.224152	0.786924	0.224152	0.852058		0.267372	0.278382	0.267372	0.392435		0.164625	0.455377	0.164625	0.703064		0.153601	0.725119	0.153601	0.777601		0.128555	0.684905	0.128555	0.809931		0.187646	0.399622	0.187646	0.712983
	0.116246	0.632637	0.116246	0.822681		0.171948	0.589257	0.171948	0.789954		0.224238	0.785295	0.224238	0.851317		0.267488	0.278951	0.267488	0.393842		0.164707	0.454628	0.164707	0.704163		0.153662	0.725486	0.153662	0.777901		0.128602	0.681771	0.128602	0.807638		0.187727	0.400512	0.187727	0.71326
	0.116292	0.631984	0.116292	0.822952		0.172018	0.590322	0.172018	0.790413		0.224311	0.785981	0.224311	0.852132		0.267602	0.279416	0.267602	0.394679		0.164777	0.456538	0.164777	0.703365		0.153727	0.724859	0.153727	0.777483		0.128648	0.681218	0.128648	0.807466		0.187809	0.399354	0.187809	0.713101
	0.116325	0.632947	0.116325	0.823175		0.172088	0.591571	0.172088	0.791124		0.224404	0.784446	0.224404	0.851672		0.267724	0.279427	0.267724	0.394746		0.164851	0.457925	0.164851	0.704977		0.153792	0.725839	0.153792	0.778623		0.128711	0.681122	0.128711	0.80714		0.187889	0.400047	0.187889	0.71358
	0.116383	0.632123	0.116383	0.823003		0.172162	0.594728	0.172162	0.792581		0.224502	0.783305	0.224502	0.85109		0.267836	0.281498	0.267836	0.395696		0.164918	0.457763	0.164918	0.705016		0.153867	0.727572	0.153867	0.780069		0.128781	0.680913	0.128781	0.806385		0.18797	0.401451	0.18797	0.713218
	0.11646	0.633371	0.11646	0.823768		0.17223	0.597606	0.17223	0.793705		0.224599	0.781656	0.224599	0.850226		0.267963	0.280758	0.267963	0.396138		0.164999	0.460045	0.164999	0.704988		0.153939	0.727814	0.153939	0.780253		0.128841	0.679694	0.128841	0.806272		0.188048	0.403137	0.188048	0.713998
	0.116506	0.632924	0.116506	0.823711		0.172357	0.600062	0.172357	0.794838		0.224669	0.780402	0.224669	0.849149		0.268067	0.284627	0.268067	0.399075		0.165084	0.461461	0.165084	0.703646		0.154019	0.728182	0.154019	0.780395		0.128898	0.677204	0.128898	0.805039		0.188126	0.402639	0.188126	0.714598
	0.116551	0.632065	0.116551	0.823831		0.172423	0.600362	0.172423	0.794206		0.224771	0.778825	0.224771	0.848189		0.268182	0.284582	0.268182	0.400226		0.165147	0.463895	0.165147	0.703854		0.154101	0.727894	0.154101	0.780137		0.128954	0.677006	0.128954	0.804736		0.188197	0.400635	0.188197	0.714014
	0.116601	0.632052	0.116601	0.823681		0.1725	0.598089	0.1725	0.793368		0.224874	0.777036	0.224874	0.847387		0.268275	0.285974	0.268275	0.402		0.165223	0.458965	0.165223	0.70222		0.154153	0.727312	0.154153	0.780023		0.129033	0.676165	0.129033	0.803793		0.188281	0.399651	0.188281	0.713515
	0.116645	0.63132	0.116645	0.822928		0.172559	0.597685	0.172559	0.791853		0.224965	0.777528	0.224965	0.847465		0.268382	0.28473	0.268382	0.400515		0.165321	0.457246	0.165321	0.703218		0.154199	0.727147	0.154199	0.780708		0.129105	0.674866	0.129105	0.803259		0.188348	0.399371	0.188348	0.712916
	0.116689	0.63123	0.116689	0.822981		0.172609	0.597198	0.172609	0.79082		0.225064	0.77694	0.225064	0.847137		0.268519	0.282743	0.268519	0.398029		0.165406	0.456474	0.165406	0.701695		0.154263	0.727486	0.154263	0.781183		0.129159	0.67345	0.129159	0.802182		0.188404	0.397431	0.188404	0.712943
	0.116737	0.63085	0.116737	0.822792		0.172685	0.596831	0.172685	0.790479		0.225153	0.775142	0.225153	0.846142		0.268645	0.281953	0.268645	0.397459		0.165483	0.455367	0.165483	0.702465		0.154347	0.727501	0.154347	0.78101		0.129208	0.671706	0.129208	0.801518		0.188517	0.396414	0.188517	0.711962
	0.116794	0.630357	0.116794	0.822269		0.172765	0.598598	0.172765	0.790437		0.225231	0.77379	0.225231	0.846054		0.268754	0.279865	0.268754	0.394455		0.165548	0.456555	0.165548	0.703533		0.154395	0.727833	0.154395	0.781819		0.129252	0.670398	0.129252	0.800302		0.188612	0.391781	0.188612	0.710523
	0.116841	0.628641	0.116841	0.821158		0.172855	0.600223	0.172855	0.78996		0.225307	0.772863	0.225307	0.845238		0.268861	0.277038	0.268861	0.391626		0.165611	0.456767	0.165611	0.702517		0.154454	0.72637	0.154454	0.780775		0.1293	0.668973	0.1293	0.799462		0.188705	0.395268	0.188705	0.711162
	0.116889	0.631009	0.116889	0.822713		0.172918	0.598728	0.172918	0.788988		0.225422	0.771251	0.225422	0.844648		0.268975	0.27601	0.268975	0.390868		0.165691	0.455959	0.165691	0.701406		0.154531	0.727722	0.154531	0.781835		0.129356	0.668843	0.129356	0.799365		0.18878	0.397663	0.18878	0.710622
	0.116932	0.631695	0.116932	0.822425		0.172995	0.597493	0.172995	0.789043		0.225539	0.770974	0.225539	0.844287		0.269089	0.273379	0.269089	0.389304		0.165755	0.458231	0.165755	0.702262		0.154591	0.728836	0.154591	0.782928		0.12941	0.667491	0.12941	0.798578		0.188856	0.399696	0.188856	0.71115
	0.11698	0.631132	0.11698	0.82167		0.173067	0.594828	0.173067	0.787799		0.225659	0.769363	0.225659	0.842974		0.269192	0.273858	0.269192	0.389515		0.165834	0.459318	0.165834	0.702641		0.154643	0.728758	0.154643	0.782963		0.129458	0.666423	0.129458	0.798997		0.188922	0.401744	0.188922	0.711583
	0.117021	0.630011	0.117021	0.82111		0.173163	0.594805	0.173163	0.787583		0.225751	0.767519	0.225751	0.841589		0.269289	0.27175	0.269289	0.385795		0.165912	0.460528	0.165912	0.703505		0.154728	0.729153	0.154728	0.783775		0.129505	0.6659	0.129505	0.798384		0.189016	0.404085	0.189016	0.711984
	0.117084	0.631233	0.117084	0.820849		0.173247	0.592565	0.173247	0.786102		0.225836	0.767692	0.225836	0.840888		0.269394	0.269586	0.269394	0.383333		0.165978	0.458456	0.165978	0.703524		0.154807	0.730225	0.154807	0.784434		0.12956	0.666162	0.12956	0.798344		0.189107	0.404113	0.189107	0.711626
	0.117127	0.630947	0.117127	0.820983		0.173319	0.593525	0.173319	0.785899		0.22594	0.76769	0.22594	0.840487		0.26949	0.2649	0.26949	0.37982		0.166046	0.459925	0.166046	0.703322		0.154868	0.731943	0.154868	0.785819		0.129599	0.664178	0.129599	0.797206		0.189193	0.403252	0.189193	0.710326
	0.117196	0.631928	0.117196	0.820976		0.17335	0.591169	0.17335	0.784401		0.22604	0.766505	0.22604	0.839717		0.269614	0.263448	0.269614	0.379014		0.16613	0.459843	0.16613	0.703139		0.154941	0.732878	0.154941	0.786872		0.129645	0.663079	0.129645	0.796806		0.189315	0.405531	0.189315	0.710477
	0.117244	0.631294	0.117244	0.820089		0.173403	0.589659	0.173403	0.783959		0.226141	0.766029	0.226141	0.83979		0.269755	0.262499	0.269755	0.378721		0.166181	0.4594	0.166181	0.70273		0.154996	0.732903	0.154996	0.787785		0.129706	0.660271	0.129706	0.794934		0.189393	0.405879	0.189393	0.711072
	0.117282	0.631471	0.117282	0.81949		0.173468	0.588592	0.173468	0.783403		0.226213	0.764407	0.226213	0.838122		0.269872	0.260769	0.269872	0.377905		0.166252	0.459451	0.166252	0.701922		0.15503	0.734898	0.15503	0.789641		0.129758	0.66125	0.129758	0.794544		0.18946	0.406204	0.18946	0.710768
	0.11733	0.629169	0.11733	0.818978		0.173563	0.588033	0.173563	0.783339		0.226312	0.763491	0.226312	0.837083		0.269958	0.261735	0.269958	0.378523		0.166326	0.462513	0.166326	0.701917		0.155106	0.736207	0.155106	0.79084		0.129809	0.659033	0.129809	0.793141		0.189542	0.406269	0.189542	0.710062
	0.117379	0.629358	0.117379	0.81861		0.173639	0.587687	0.173639	0.783316		0.226408	0.762	0.226408	0.835962		0.270073	0.260139	0.270073	0.375618		0.16641	0.464362	0.16641	0.702862		0.155185	0.735452	0.155185	0.789616		0.129869	0.658806	0.129869	0.792328		0.189614	0.407861	0.189614	0.710394
	0.117422	0.62929	0.117422	0.818817		0.17371	0.58824	0.17371	0.783102		0.226498	0.760688	0.226498	0.835019		0.270221	0.256385	0.270221	0.37199		0.166481	0.463621	0.166481	0.702691		0.155237	0.736581	0.155237	0.79022		0.12993	0.657478	0.12993	0.791881		0.189682	0.407297	0.189682	0.711296
	0.11747	0.629747	0.11747	0.819072		0.173811	0.589094	0.173811	0.782951		0.226589	0.760156	0.226589	0.834352		0.270366	0.257697	0.270366	0.373584		0.166537	0.463903	0.166537	0.703437		0.155319	0.738332	0.155319	0.791364		0.129983	0.656286	0.129983	0.790976		0.189749	0.406792	0.189749	0.710209
	0.117525	0.629074	0.117525	0.818132		0.173886	0.585824	0.173886	0.782226		0.226659	0.759235	0.226659	0.833622		0.270467	0.259779	0.270467	0.374485		0.166596	0.463161	0.166596	0.702391		0.155398	0.741826	0.155398	0.794131		0.130052	0.65432	0.130052	0.790166		0.189823	0.40629	0.189823	0.709104
	0.117575	0.628573	0.117575	0.817491		0.173957	0.585529	0.173957	0.78208		0.22676	0.758266	0.22676	0.833246		0.270578	0.2586	0.270578	0.372937		0.16668	0.463945	0.16668	0.70305		0.155449	0.74352	0.155449	0.795072		0.130118	0.654177	0.130118	0.790244		0.189892	0.408144	0.189892	0.710255
	0.117634	0.629049	0.117634	0.817248		0.174045	0.588226	0.174045	0.782443		0.226853	0.757407	0.226853	0.832524		0.270684	0.258843	0.270684	0.374172		0.166734	0.462221	0.166734	0.702223		0.155524	0.745722	0.155524	0.797139		0.130172	0.653393	0.130172	0.789259		0.189976	0.411335	0.189976	0.710911
	0.117699	0.629311	0.117699	0.816866		0.174088	0.58706	0.174088	0.78309		0.226951	0.754986	0.226951	0.830596		0.27079	0.257981	0.27079	0.372858		0.166797	0.462947	0.166797	0.702793		0.155617	0.747271	0.155617	0.798173		0.130232	0.652552	0.130232	0.787928		0.190063	0.409772	0.190063	0.710487
	0.117755	0.630201	0.117755	0.817067		0.174168	0.584699	0.174168	0.78224		0.227036	0.755572	0.227036	0.830732		0.270941	0.257898	0.270941	0.372903		0.166867	0.463562	0.166867	0.702608		0.155678	0.748304	0.155678	0.798267		0.130299	0.652192	0.130299	0.787545		0.190168	0.407941	0.190168	0.709751
	0.11781	0.62813	0.11781	0.816011		0.174273	0.584744	0.174273	0.782699		0.227138	0.753696	0.227138	0.829447		0.271069	0.258243	0.271069	0.372974		0.166915	0.465401	0.166915	0.705539		0.155735	0.749615	0.155735	0.798861		0.130349	0.651326	0.130349	0.786927		0.190281	0.408644	0.190281	0.710526
	0.117857	0.627889	0.117857	0.815581		0.174343	0.585308	0.174343	0.782855		0.227264	0.753598	0.227264	0.829303		0.271181	0.2589	0.271181	0.373517		0.166974	0.466203	0.166974	0.70655		0.155807	0.750787	0.155807	0.799367		0.1304	0.651948	0.1304	0.788008		0.190357	0.408474	0.190357	0.711067
	0.117899	0.628259	0.117899	0.814524		0.174398	0.584851	0.174398	0.782573		0.227358	0.752901	0.227358	0.828735		0.271285	0.257438	0.271285	0.373119		0.167061	0.465508	0.167061	0.704822		0.15587	0.751795	0.15587	0.799419		0.130439	0.652053	0.130439	0.78781		0.190438	0.40853	0.190438	0.710326
	0.11794	0.627332	0.11794	0.813748		0.174494	0.584715	0.174494	0.78281		0.227441	0.75204	0.227441	0.828027		0.271399	0.255938	0.271399	0.37127		0.167141	0.466641	0.167141	0.705088		0.155922	0.750234	0.155922	0.797601		0.130491	0.651993	0.130491	0.78673		0.190521	0.407683	0.190521	0.710067
	0.117993	0.626644	0.117993	0.813011		0.174559	0.584199	0.174559	0.782593		0.227533	0.750873	0.227533	0.827057		0.271494	0.254993	0.271494	0.371563		0.167195	0.464155	0.167195	0.705104		0.155979	0.751983	0.155979	0.798743		0.130541	0.654205	0.130541	0.787656		0.190615	0.409221	0.190615	0.710892
	0.118029	0.62554	0.118029	0.812417		0.174612	0.585191	0.174612	0.78279		0.227657	0.749957	0.227657	0.826572		0.271599	0.256063	0.271599	0.370428		0.167265	0.465612	0.167265	0.706079		0.156039	0.752064	0.156039	0.797637		0.130589	0.653092	0.130589	0.787382		0.190698	0.410202	0.190698	0.710882
	0.118064	0.626932	0.118064	0.812716		0.174675	0.583955	0.174675	0.783078		0.227737	0.748605	0.227737	0.825594		0.271702	0.255845	0.271702	0.369964		0.167346	0.465703	0.167346	0.706245		0.156121	0.754234	0.156121	0.799493		0.130654	0.653741	0.130654	0.788133		0.190773	0.409293	0.190773	0.710002
	0.118114	0.627524	0.118114	0.812986		0.174779	0.583936	0.174779	0.781986		0.227826	0.74697	0.227826	0.824798		0.271802	0.256423	0.271802	0.370375		0.16739	0.466592	0.16739	0.706116		0.156177	0.754576	0.156177	0.799596		0.130716	0.654407	0.130716	0.788211		0.190846	0.407556	0.190846	0.708495
	0.118169	0.628239	0.118169	0.812938		0.174822	0.583561	0.174822	0.780677		0.227946	0.745684	0.227946	0.823305		0.271921	0.25505	0.271921	0.369906		0.167458	0.466533	0.167458	0.706205		0.156256	0.756121	0.156256	0.800655		0.130764	0.655425	0.130764	0.788525		0.19092	0.408265	0.19092	0.708708
	0.118223	0.627385	0.118223	0.812689		0.174887	0.581123	0.174887	0.779511		0.228058	0.744505	0.228058	0.823374		0.272027	0.255538	0.272027	0.370595		0.167522	0.465393	0.167522	0.706293		0.156291	0.757271	0.156291	0.801162		0.130821	0.65798	0.130821	0.789341		0.190995	0.406292	0.190995	0.708428
	0.118274	0.627444	0.118274	0.81291		0.174933	0.582093	0.174933	0.78032		0.228162	0.741831	0.228162	0.821093		0.272124	0.255417	0.272124	0.372411		0.167598	0.466993	0.167598	0.707354		0.156323	0.758857	0.156323	0.802528		0.130884	0.65782	0.130884	0.789006		0.191054	0.405663	0.191054	0.709794
	0.118317	0.627053	0.118317	0.812855		0.174984	0.583632	0.174984	0.780616		0.228232	0.741079	0.228232	0.819621		0.272213	0.254884	0.272213	0.371605		0.167674	0.465139	0.167674	0.707404		0.156375	0.759327	0.156375	0.802916		0.130942	0.659217	0.130942	0.790455		0.191132	0.406546	0.191132	0.710344
	0.118362	0.628418	0.118362	0.812598		0.175053	0.585016	0.175053	0.781422		0.228312	0.738494	0.228312	0.817927		0.272327	0.254736	0.272327	0.370756		0.167759	0.462539	0.167759	0.706757		0.156452	0.756394	0.156452	0.801056		0.130993	0.661979	0.130993	0.791354		0.191211	0.405848	0.191211	0.7106
	0.118412	0.626388	0.118412	0.811108		0.175124	0.58465	0.175124	0.781653		0.228381	0.738134	0.228381	0.817933		0.272485	0.253938	0.272485	0.369951		0.167817	0.463598	0.167817	0.707304		0.156509	0.757894	0.156509	0.802273		0.131043	0.662795	0.131043	0.790791		0.191281	0.405804	0.191281	0.710464
	0.118472	0.626783	0.118472	0.810417		0.175199	0.584377	0.175199	0.781604		0.22847	0.737475	0.22847	0.817491		0.272592	0.253532	0.272592	0.369514		0.167879	0.463288	0.167879	0.706795		0.156569	0.757231	0.156569	0.801465		0.131086	0.662957	0.131086	0.790485		0.191356	0.406578	0.191356	0.710968
	0.118523	0.625861	0.118523	0.809402		0.175298	0.585233	0.175298	0.783112		0.228562	0.736487	0.228562	0.816391		0.272744	0.253306	0.272744	0.36969		0.16795	0.461767	0.16795	0.707099		0.15664	0.757995	0.15664	0.802056		0.131132	0.662311	0.131132	0.789838		0.191422	0.407615	0.191422	0.711251
	0.118579	0.625183	0.118579	0.809286		0.175372	0.588875	0.175372	0.784215		0.228649	0.734391	0.228649	0.814424		0.272855	0.253227	0.272855	0.367904		0.168006	0.462794	0.168006	0.70711		0.156727	0.759178	0.156727	0.803242		0.131185	0.663104	0.131185	0.789873		0.191471	0.406911	0.191471	0.711208
	0.11862	0.626625	0.11862	0.808053		0.175461	0.590854	0.175461	0.785152		0.228755	0.735795	0.228755	0.815185		0.273	0.252709	0.273	0.36676		0.168074	0.461234	0.168074	0.7072		0.156783	0.760436	0.156783	0.803786		0.131247	0.665164	0.131247	0.790843		0.191555	0.406641	0.191555	0.711442
	0.118663	0.624737	0.118663	0.807187		0.175521	0.591973	0.175521	0.785222		0.228866	0.735262	0.228866	0.814417		0.273147	0.248807	0.273147	0.363719		0.168161	0.462758	0.168161	0.708142		0.156862	0.761654	0.156862	0.804756		0.131298	0.666454	0.131298	0.790942		0.191634	0.40835	0.191634	0.71236
	0.118706	0.624247	0.118706	0.806225		0.175584	0.591727	0.175584	0.785503		0.228971	0.733692	0.228971	0.813798		0.273256	0.247054	0.273256	0.362496		0.168245	0.463261	0.168245	0.708831		0.15691	0.761192	0.15691	0.804335		0.131342	0.669243	0.131342	0.79135		0.191725	0.407752	0.191725	0.712964
	0.118753	0.623565	0.118753	0.806166		0.175668	0.592644	0.175668	0.785897		0.22907	0.732247	0.22907	0.813121		0.273361	0.246544	0.273361	0.36173		0.168318	0.462591	0.168318	0.708762		0.156987	0.762655	0.156987	0.805326		0.131392	0.670822	0.131392	0.792199		0.191802	0.406243	0.191802	0.712858
	0.118808	0.622449	0.118808	0.805177		0.175766	0.592786	0.175766	0.785946		0.229152	0.731621	0.229152	0.812332		0.273455	0.244997	0.273455	0.360215		0.168374	0.46421	0.168374	0.710214		0.157059	0.763499	0.157059	0.805775		0.131447	0.671581	0.131447	0.792714		0.191877	0.408009	0.191877	0.713463
	0.11886	0.622249	0.11886	0.804271		0.175829	0.592089	0.175829	0.785954		0.229234	0.731272	0.229234	0.812124		0.273563	0.244875	0.273563	0.358589		0.168431	0.462865	0.168431	0.709411		0.157114	0.763056	0.157114	0.80544		0.131497	0.671302	0.131497	0.79186		0.191949	0.407284	0.191949	0.71262
	0.118907	0.620881	0.118907	0.803476		0.175903	0.591681	0.175903	0.786701		0.22933	0.730487	0.22933	0.811246		0.27368	0.243746	0.27368	0.356121		0.168505	0.463617	0.168505	0.711033		0.157153	0.764908	0.157153	0.806562		0.131549	0.67216	0.131549	0.792016		0.192035	0.40623	0.192035	0.712708
	0.118949	0.621766	0.118949	0.803705		0.175978	0.592571	0.175978	0.786891		0.229435	0.729168	0.229435	0.809913		0.273784	0.243698	0.273784	0.355759		0.168562	0.461392	0.168562	0.709542		0.157222	0.764131	0.157222	0.80524		0.131599	0.673011	0.131599	0.792058		0.192118	0.4052	0.192118	0.712088
	0.118988	0.622271	0.118988	0.803581		0.176057	0.592064	0.176057	0.78687		0.229525	0.728524	0.229525	0.80986		0.273875	0.242427	0.273875	0.353411		0.168622	0.462615	0.168622	0.709541		0.157341	0.764808	0.157341	0.805533		0.131659	0.674807	0.131659	0.79255		0.192192	0.404916	0.192192	0.711762
	0.119026	0.621223	0.119026	0.802917		0.176107	0.593298	0.176107	0.78722		0.229615	0.726483	0.229615	0.808375		0.273975	0.240647	0.273975	0.352656		0.168684	0.460608	0.168684	0.708916		0.157397	0.765474	0.157397	0.805939		0.131699	0.675532	0.131699	0.792067		0.192277	0.404922	0.192277	0.712059
	0.119076	0.620015	0.119076	0.803049		0.17618	0.591889	0.17618	0.78692		0.229701	0.724537	0.229701	0.807105		0.27409	0.236278	0.27409	0.34873		0.16874	0.460818	0.16874	0.708476		0.157446	0.766558	0.157446	0.806891		0.131742	0.676803	0.131742	0.793035		0.192352	0.404661	0.192352	0.712125
	0.119123	0.620158	0.119123	0.803269		0.17625	0.592655	0.17625	0.788562		0.229797	0.723891	0.229797	0.806532		0.274186	0.233848	0.274186	0.346915		0.168791	0.461398	0.168791	0.709123		0.157545	0.767634	0.157545	0.807421		0.131804	0.678806	0.131804	0.793498		0.192422	0.403285	0.192422	0.711733
	0.119186	0.619572	0.119186	0.80353		0.176322	0.591116	0.176322	0.787557		0.229872	0.724837	0.229872	0.807026		0.2743	0.234159	0.2743	0.346427		0.168853	0.460867	0.168853	0.70978		0.157597	0.77022	0.157597	0.808587		0.131877	0.680883	0.131877	0.794649		0.192487	0.404355	0.192487	0.712639
	0.119237	0.619517	0.119237	0.802898		0.176411	0.591764	0.176411	0.788688		0.229981	0.724225	0.229981	0.806514		0.27442	0.231712	0.27442	0.34408		0.168927	0.461382	0.168927	0.711311		0.157646	0.77025	0.157646	0.808334		0.131932	0.680355	0.131932	0.79446		0.192546	0.402248	0.192546	0.71208
	0.119275	0.6183	0.119275	0.802739		0.17647	0.592444	0.17647	0.788548		0.230067	0.724541	0.230067	0.80577		0.274503	0.230565	0.274503	0.343397		0.168996	0.462792	0.168996	0.713076		0.157686	0.771546	0.157686	0.808594		0.131991	0.681635	0.131991	0.796203		0.192617	0.398726	0.192617	0.710804
	0.119331	0.618425	0.119331	0.802947		0.176521	0.594052	0.176521	0.78897		0.230159	0.724746	0.230159	0.805737		0.274606	0.229738	0.274606	0.343171		0.16908	0.46252	0.16908	0.71411		0.157745	0.770638	0.157745	0.808089		0.132042	0.6818	0.132042	0.79609		0.192688	0.39944	0.192688	0.711196
	0.119383	0.617593	0.119383	0.802214		0.176584	0.59333	0.176584	0.790177		0.230251	0.72517	0.230251	0.805876		0.274726	0.229318	0.274726	0.343103		0.169164	0.461729	0.169164	0.714595		0.157816	0.769638	0.157816	0.807037		0.132092	0.682601	0.132092	0.796081		0.192752	0.397047	0.192752	0.711121
	0.119426	0.617232	0.119426	0.80208		0.176691	0.59362	0.176691	0.790631		0.230328	0.724333	0.230328	0.805466		0.274818	0.230465	0.274818	0.344438		0.169239	0.460612	0.169239	0.714245		0.157887	0.770791	0.157887	0.807634		0.132139	0.685508	0.132139	0.79721		0.192845	0.396511	0.192845	0.711987
	0.119471	0.616047	0.119471	0.80152		0.176769	0.592708	0.176769	0.789561		0.230438	0.724551	0.230438	0.805198		0.274912	0.228659	0.274912	0.34267		0.169308	0.459573	0.169308	0.714287		0.157945	0.769357	0.157945	0.807074		0.13218	0.685285	0.13218	0.797179		0.19293	0.395071	0.19293	0.711689
	0.11952	0.614696	0.11952	0.800697		0.176831	0.594686	0.176831	0.791024		0.230532	0.724647	0.230532	0.805638		0.275019	0.225348	0.275019	0.337906		0.169372	0.458455	0.169372	0.715043		0.158024	0.768956	0.158024	0.806988		0.132236	0.683932	0.132236	0.796102		0.193007	0.394435	0.193007	0.711675
	0.119566	0.613024	0.119566	0.800636		0.176901	0.595412	0.176901	0.790632		0.230635	0.7251	0.230635	0.805541		0.275128	0.225374	0.275128	0.337391		0.16946	0.457074	0.16946	0.714786		0.158078	0.769125	0.158078	0.807217		0.132284	0.683722	0.132284	0.795963		0.193089	0.394996	0.193089	0.712036
	0.119613	0.613029	0.119613	0.801297		0.176961	0.593321	0.176961	0.789956		0.230752	0.727006	0.230752	0.806019		0.275222	0.222277	0.275222	0.334457		0.169539	0.456517	0.169539	0.715479		0.15816	0.768948	0.15816	0.806808		0.132337	0.685244	0.132337	0.796994		0.193182	0.39494	0.193182	0.712275
	0.119669	0.613636	0.119669	0.801302		0.177023	0.594217	0.177023	0.789975		0.230833	0.726164	0.230833	0.805904		0.275333	0.218542	0.275333	0.330213		0.169595	0.454516	0.169595	0.715181		0.15822	0.768876	0.15822	0.807313		0.132395	0.685861	0.132395	0.798025		0.19327	0.39352	0.19327	0.711267
	0.119721	0.612523	0.119721	0.801236		0.177083	0.594463	0.177083	0.790329		0.230918	0.727468	0.230918	0.807211		0.275468	0.21732	0.275468	0.329302		0.169663	0.452907	0.169663	0.714021		0.158285	0.769785	0.158285	0.807215		0.132452	0.687891	0.132452	0.79899		0.19335	0.392701	0.19335	0.710725
	0.119765	0.612148	0.119765	0.80183		0.177188	0.594561	0.177188	0.790101		0.231004	0.727667	0.231004	0.807364		0.275594	0.218364	0.275594	0.329101		0.169741	0.451532	0.169741	0.714391		0.158349	0.767434	0.158349	0.805892		0.132503	0.686991	0.132503	0.798376		0.193407	0.394602	0.193407	0.712851
	0.119814	0.611143	0.119814	0.801754		0.177254	0.59602	0.177254	0.790856		0.231095	0.727837	0.231095	0.807722		0.275714	0.219078	0.275714	0.329155		0.169825	0.45067	0.169825	0.715064		0.158398	0.768671	0.158398	0.806869		0.132571	0.687103	0.132571	0.798473		0.19347	0.393491	0.19347	0.713566
	0.119869	0.6105	0.119869	0.801034		0.17731	0.595508	0.17731	0.791262		0.231199	0.728829	0.231199	0.808908		0.275805	0.217781	0.275805	0.3264		0.169893	0.449718	0.169893	0.715537		0.158448	0.769693	0.158448	0.808011		0.132622	0.687548	0.132622	0.799079		0.19355	0.393064	0.19355	0.713528
	0.119913	0.609939	0.119913	0.801548		0.177404	0.593181	0.177404	0.791258		0.231323	0.727918	0.231323	0.80866		0.275897	0.216669	0.275897	0.325519		0.169956	0.448079	0.169956	0.715019		0.158517	0.766882	0.158517	0.805906		0.132676	0.687464	0.132676	0.799518		0.193614	0.395753	0.193614	0.715523
	0.119957	0.607549	0.119957	0.800939		0.177479	0.593277	0.177479	0.792581		0.231395	0.728905	0.231395	0.808995		0.27601	0.214108	0.27601	0.323765		0.170018	0.445765	0.170018	0.715164		0.158605	0.765479	0.158605	0.80474		0.13272	0.687065	0.13272	0.799449		0.193712	0.3971	0.193712	0.716476
	0.119994	0.60613	0.119994	0.80028		0.177547	0.5917	0.177547	0.79154		0.2315	0.728104	0.2315	0.808355		0.276133	0.214025	0.276133	0.322903		0.170082	0.445462	0.170082	0.715348		0.158677	0.763015	0.158677	0.803283		0.132772	0.688972	0.132772	0.800742		0.193804	0.398058	0.193804	0.717342
	0.120039	0.605991	0.120039	0.800029		0.177633	0.592487	0.177633	0.793751		0.231588	0.728659	0.231588	0.808867		0.276263	0.212882	0.276263	0.320971		0.170151	0.446304	0.170151	0.715642		0.158735	0.761829	0.158735	0.802466		0.132837	0.688373	0.132837	0.800871		0.193869	0.396782	0.193869	0.716008
	0.120091	0.607191	0.120091	0.800101		0.177683	0.592261	0.177683	0.794305		0.231667	0.729077	0.231667	0.808862		0.276379	0.210792	0.276379	0.317739		0.170223	0.442128	0.170223	0.713669		0.158797	0.761702	0.158797	0.8025		0.132885	0.688548	0.132885	0.801392		0.193938	0.398169	0.193938	0.716707
	0.120147	0.606938	0.120147	0.800419		0.177732	0.592122	0.177732	0.795244		0.231755	0.728893	0.231755	0.80875		0.27649	0.212358	0.27649	0.319175		0.170272	0.441246	0.170272	0.712702		0.158849	0.761422	0.158849	0.802936		0.132943	0.690171	0.132943	0.801826		0.194023	0.39866	0.194023	0.717095
	0.120201	0.606954	0.120201	0.800944		0.177824	0.593274	0.177824	0.796283		0.231871	0.727448	0.231871	0.808049		0.276578	0.212325	0.276578	0.319091		0.170333	0.44245	0.170333	0.713362		0.158895	0.758392	0.158895	0.800921		0.133004	0.689993	0.133004	0.801349		0.194092	0.398991	0.194092	0.717198
	0.120244	0.606472	0.120244	0.80062		0.177878	0.593423	0.177878	0.796627		0.231971	0.72649	0.231971	0.807292		0.276689	0.211105	0.276689	0.318492		0.170409	0.442595	0.170409	0.714585		0.158944	0.758407	0.158944	0.801207		0.133046	0.692353	0.133046	0.802858		0.194159	0.399116	0.194159	0.718152
	0.120292	0.605222	0.120292	0.799961		0.177939	0.590742	0.177939	0.796184		0.232052	0.724365	0.232052	0.806032		0.276793	0.210757	0.276793	0.317049		0.170471	0.442395	0.170471	0.715337		0.159042	0.75683	0.159042	0.800075		0.133105	0.695192	0.133105	0.805667		0.194226	0.40091	0.194226	0.719669
	0.12034	0.605128	0.12034	0.799882		0.178052	0.59131	0.178052	0.795622		0.232131	0.724073	0.232131	0.80567		0.276882	0.211757	0.276882	0.317927		0.170535	0.444713	0.170535	0.717289		0.159119	0.756293	0.159119	0.799778		0.133152	0.694297	0.133152	0.805068		0.194308	0.400281	0.194308	0.719566
	0.120399	0.604086	0.120399	0.799202		0.178133	0.590417	0.178133	0.795708		0.232217	0.722538	0.232217	0.805231		0.277	0.21088	0.277	0.316434		0.170598	0.445569	0.170598	0.717732		0.159192	0.756302	0.159192	0.80079		0.1332	0.695448	0.1332	0.806227		0.194399	0.39904	0.194399	0.720594
	0.12045	0.603631	0.12045	0.799581		0.178187	0.592164	0.178187	0.796448		0.232318	0.721918	0.232318	0.805305		0.277107	0.210649	0.277107	0.315955		0.170689	0.444297	0.170689	0.718169		0.15927	0.756135	0.15927	0.801494		0.133255	0.694161	0.133255	0.80557		0.194468	0.400826	0.194468	0.721888
	0.120494	0.602792	0.120494	0.799238		0.178237	0.593479	0.178237	0.797896		0.232403	0.722948	0.232403	0.80624		0.277198	0.209959	0.277198	0.315749		0.170769	0.443949	0.170769	0.719214		0.159303	0.753927	0.159303	0.80021		0.133309	0.693993	0.133309	0.805696		0.194542	0.400131	0.194542	0.721952
	0.120541	0.602542	0.120541	0.798291		0.178327	0.594424	0.178327	0.797627		0.232486	0.724977	0.232486	0.807669		0.277302	0.210226	0.277302	0.313826		0.17082	0.442551	0.17082	0.718559		0.159358	0.751272	0.159358	0.797972		0.133356	0.694239	0.133356	0.805883		0.194623	0.400716	0.194623	0.723148
	0.120595	0.601693	0.120595	0.797619		0.178379	0.59164	0.178379	0.797516		0.232557	0.725361	0.232557	0.808446		0.277385	0.209203	0.277385	0.311203		0.170888	0.443574	0.170888	0.71989		0.159432	0.750776	0.159432	0.797769		0.133411	0.692421	0.133411	0.804995		0.194727	0.398114	0.194727	0.723275
	0.120639	0.599832	0.120639	0.797708		0.178424	0.590598	0.178424	0.797081		0.232621	0.727975	0.232621	0.809937		0.277487	0.209996	0.277487	0.311326		0.170952	0.442247	0.170952	0.719635		0.159483	0.750863	0.159483	0.798216		0.133464	0.691495	0.133464	0.805495		0.194799	0.399868	0.194799	0.724671
	0.120676	0.59841	0.120676	0.796597		0.178486	0.589512	0.178486	0.796145		0.232707	0.728228	0.232707	0.810118		0.277597	0.210977	0.277597	0.310254		0.171017	0.443274	0.171017	0.719711		0.159515	0.750834	0.159515	0.798355		0.133523	0.69082	0.133523	0.805221		0.194878	0.402143	0.194878	0.727574
	0.120725	0.595793	0.120725	0.795905		0.178557	0.589487	0.178557	0.796538		0.232802	0.727754	0.232802	0.80999		0.277717	0.211339	0.277717	0.310553		0.17108	0.442996	0.17108	0.720424		0.159579	0.748303	0.159579	0.796781		0.133565	0.689351	0.133565	0.805145		0.194954	0.40233	0.194954	0.728433
	0.12078	0.594003	0.12078	0.795455		0.178645	0.588287	0.178645	0.796495		0.232892	0.728673	0.232892	0.810702		0.277827	0.210206	0.277827	0.30871		0.171153	0.443269	0.171153	0.721485		0.159652	0.748091	0.159652	0.796705		0.133602	0.689999	0.133602	0.805726		0.195028	0.403046	0.195028	0.728182
	0.120822	0.594113	0.120822	0.7954		0.178698	0.58711	0.178698	0.795969		0.233011	0.728008	0.233011	0.810401		0.277961	0.209523	0.277961	0.307173		0.171215	0.44341	0.171215	0.724095		0.159713	0.747183	0.159713	0.796324		0.133662	0.689665	0.133662	0.805247		0.195103	0.40201	0.195103	0.727638
	0.120861	0.593821	0.120861	0.795654		0.178766	0.586362	0.178766	0.79644		0.233122	0.728515	0.233122	0.811081		0.278064	0.208428	0.278064	0.305362		0.17128	0.442254	0.17128	0.724537		0.159762	0.745845	0.159762	0.795526		0.133719	0.688776	0.133719	0.805023		0.195176	0.402289	0.195176	0.727694
	0.120915	0.593367	0.120915	0.795538		0.178826	0.584725	0.178826	0.795111		0.233211	0.728482	0.233211	0.810286		0.278169	0.207436	0.278169	0.306122		0.17135	0.445267	0.17135	0.726793		0.159814	0.745603	0.159814	0.796104		0.133762	0.689665	0.133762	0.805777		0.195246	0.402655	0.195246	0.728281
	0.12096	0.593522	0.12096	0.79601		0.178883	0.582662	0.178883	0.79489		0.233284	0.730115	0.233284	0.811711		0.278276	0.207398	0.278276	0.306917		0.171409	0.44534	0.171409	0.728359		0.159872	0.744117	0.159872	0.795669		0.133809	0.690132	0.133809	0.805999		0.195316	0.40478	0.195316	0.730173
	0.121006	0.593821	0.121006	0.796492		0.178944	0.582178	0.178944	0.794829		0.23336	0.731059	0.23336	0.812561		0.278405	0.209592	0.278405	0.307244		0.171471	0.44557	0.171471	0.728512		0.159923	0.74538	0.159923	0.79734		0.133866	0.689278	0.133866	0.804651		0.195381	0.405863	0.195381	0.730916
	0.121049	0.593126	0.121049	0.796331		0.179046	0.58216	0.179046	0.795375		0.233436	0.731761	0.233436	0.812872		0.278493	0.210508	0.278493	0.308019		0.171517	0.444752	0.171517	0.729417		0.159981	0.743817	0.159981	0.796299		0.133926	0.687864	0.133926	0.804474		0.195472	0.406879	0.195472	0.731475
	0.121089	0.593971	0.121089	0.797374		0.179094	0.57892	0.179094	0.794322		0.233495	0.730187	0.233495	0.81224		0.278584	0.212328	0.278584	0.307963		0.171581	0.445127	0.171581	0.729971		0.160049	0.74327	0.160049	0.796578		0.133972	0.687106	0.133972	0.804526		0.195543	0.405424	0.195543	0.730761
	0.121129	0.593394	0.121129	0.796479		0.17917	0.579169	0.17917	0.793842		0.233586	0.729667	0.233586	0.811636		0.27869	0.210916	0.27869	0.306633		0.171655	0.442915	0.171655	0.728714		0.160119	0.742725	0.160119	0.796825		0.134035	0.688964	0.134035	0.805686		0.195604	0.404154	0.195604	0.73023
	0.12117	0.593413	0.12117	0.795834		0.179263	0.57963	0.179263	0.794284		0.233668	0.728196	0.233668	0.810351		0.278783	0.209037	0.278783	0.304621		0.171735	0.443945	0.171735	0.729323		0.160186	0.743204	0.160186	0.797831		0.134097	0.688669	0.134097	0.804901		0.195674	0.404753	0.195674	0.730537
	0.121204	0.59452	0.121204	0.796087		0.179322	0.578673	0.179322	0.794273		0.233778	0.728335	0.233778	0.809687		0.2789	0.207244	0.2789	0.303469		0.171802	0.445805	0.171802	0.729439		0.160248	0.743312	0.160248	0.797808		0.134153	0.687683	0.134153	0.804977		0.195739	0.406179	0.195739	0.730752
	0.121246	0.59554	0.121246	0.797195		0.179385	0.576786	0.179385	0.793703		0.233857	0.728135	0.233857	0.809164		0.279023	0.205984	0.279023	0.301733		0.171849	0.444913	0.171849	0.72814		0.160299	0.741239	0.160299	0.796563		0.134202	0.685983	0.134202	0.804739		0.195815	0.406631	0.195815	0.731114
	0.121282	0.593931	0.121282	0.796019		0.179437	0.575129	0.179437	0.7922		0.233966	0.726753	0.233966	0.808278		0.279132	0.206279	0.279132	0.300486		0.171913	0.446553	0.171913	0.729034		0.160372	0.739071	0.160372	0.794786		0.134245	0.684228	0.134245	0.80383		0.195894	0.406346	0.195894	0.730024
	0.12132	0.593582	0.12132	0.79694		0.179547	0.574045	0.179547	0.79185		0.234062	0.727715	0.234062	0.808604		0.279246	0.202828	0.279246	0.297287		0.171976	0.447424	0.171976	0.730583		0.160445	0.739132	0.160445	0.795158		0.134286	0.686932	0.134286	0.805307		0.195993	0.408625	0.195993	0.73075
	0.12136	0.592694	0.12136	0.795891		0.179595	0.572731	0.179595	0.791816		0.234138	0.728052	0.234138	0.808965		0.279352	0.201103	0.279352	0.295404		0.172045	0.448619	0.172045	0.730774		0.160504	0.738589	0.160504	0.794959		0.134327	0.686635	0.134327	0.80489		0.196068	0.411238	0.196068	0.732599
	0.121415	0.593308	0.121415	0.795532		0.179664	0.572531	0.179664	0.791397		0.234227	0.72805	0.234227	0.808162		0.279443	0.196311	0.279443	0.292078		0.172111	0.45234	0.172111	0.73082		0.160557	0.738598	0.160557	0.795247		0.134371	0.685862	0.134371	0.804634		0.196137	0.411819	0.196137	0.733752
	0.121488	0.594265	0.121488	0.796397		0.179724	0.570795	0.179724	0.791676		0.234335	0.725793	0.234335	0.806933		0.279552	0.193545	0.279552	0.289871		0.172167	0.451819	0.172167	0.730173		0.16061	0.737749	0.16061	0.794319		0.134432	0.686227	0.134432	0.804787		0.196204	0.413517	0.196204	0.734149
	0.12154	0.595537	0.12154	0.796027		0.179779	0.569092	0.179779	0.792193		0.234445	0.725505	0.234445	0.806436		0.279644	0.193289	0.279644	0.28829		0.172232	0.453296	0.172232	0.730971		0.160698	0.737517	0.160698	0.794217		0.134475	0.685465	0.134475	0.804866		0.196279	0.417526	0.196279	0.735094
	0.121588	0.595522	0.121588	0.79555		0.179852	0.568174	0.179852	0.791647		0.234538	0.727704	0.234538	0.807413		0.279721	0.190829	0.279721	0.287287		0.172318	0.45665	0.172318	0.731306		0.160761	0.738029	0.160761	0.794495		0.134521	0.685498	0.134521	0.804983		0.196366	0.419493	0.196366	0.735913
	0.121631	0.595017	0.121631	0.794815		0.179919	0.567362	0.179919	0.792065		0.234637	0.726586	0.234637	0.806183		0.279813	0.188516	0.279813	0.286754		0.172379	0.458647	0.172379	0.732565		0.160808	0.738049	0.160808	0.794242		0.13458	0.686009	0.13458	0.805149		0.196433	0.424701	0.196433	0.7382
	0.121688	0.595189	0.121688	0.794047		0.180003	0.563604	0.180003	0.79174		0.234711	0.726214	0.234711	0.805921		0.279918	0.187318	0.279918	0.285638		0.172451	0.458452	0.172451	0.732821		0.160861	0.739485	0.160861	0.795544		0.13463	0.684567	0.13463	0.804782		0.196495	0.424665	0.196495	0.739306
	0.121725	0.591788	0.121725	0.791948		0.180079	0.562125	0.180079	0.791286		0.234792	0.727803	0.234792	0.806076		0.280043	0.184	0.280043	0.283802		0.172522	0.458837	0.172522	0.733633		0.160928	0.738983	0.160928	0.795355		0.134689	0.682039	0.134689	0.803287		0.196561	0.422589	0.196561	0.739098
	0.121776	0.592205	0.121776	0.792137		0.180164	0.56322	0.180164	0.7903		0.234882	0.728427	0.234882	0.806626		0.28016	0.184215	0.28016	0.28472		0.17259	0.459386	0.17259	0.734309		0.160987	0.738747	0.160987	0.795479		0.134743	0.681317	0.134743	0.802834		0.196656	0.422183	0.196656	0.74064
	0.121818	0.592372	0.121818	0.792022		0.180237	0.56376	0.180237	0.79103		0.234977	0.727534	0.234977	0.805749		0.280262	0.179186	0.280262	0.278482		0.172664	0.459434	0.172664	0.733856		0.161074	0.73967	0.161074	0.79616		0.134791	0.680936	0.134791	0.802598		0.196717	0.423105	0.196717	0.740794
	0.121865	0.593293	0.121865	0.791406		0.180314	0.562768	0.180314	0.790732		0.23505	0.728992	0.23505	0.806567		0.280368	0.180683	0.280368	0.279889		0.172726	0.461542	0.172726	0.733563		0.161146	0.739859	0.161146	0.795825		0.13483	0.679383	0.13483	0.801044		0.196796	0.421185	0.196796	0.73993
	0.121896	0.592648	0.121896	0.790869		0.180375	0.563807	0.180375	0.791811		0.235133	0.728621	0.235133	0.806737		0.280485	0.178072	0.280485	0.279367		0.172782	0.46618	0.172782	0.735031		0.161201	0.740087	0.161201	0.795731		0.134877	0.678167	0.134877	0.799567		0.196887	0.422529	0.196887	0.739855
	0.121935	0.592052	0.121935	0.790433		0.18045	0.565168	0.18045	0.792299		0.235217	0.728492	0.235217	0.807113		0.280595	0.175898	0.280595	0.277091		0.172838	0.46648	0.172838	0.735879		0.161244	0.740756	0.161244	0.795983		0.134926	0.678026	0.134926	0.799474		0.19696	0.424434	0.19696	0.741231
	0.121979	0.593135	0.121979	0.790155		0.180495	0.566524	0.180495	0.792748		0.235314	0.727443	0.235314	0.806274		0.280694	0.173614	0.280694	0.273653		0.172905	0.468192	0.172905	0.735034		0.161314	0.739655	0.161314	0.794907		0.134975	0.676065	0.134975	0.797276		0.19705	0.423464	0.19705	0.742107
	0.122025	0.592797	0.122025	0.788839		0.180551	0.57032	0.180551	0.793224		0.235405	0.726315	0.235405	0.8048		0.280808	0.173703	0.280808	0.272487		0.172965	0.466792	0.172965	0.734916		0.161378	0.740595	0.161378	0.794663		0.135027	0.676348	0.135027	0.797099		0.197124	0.423296	0.197124	0.741865
	0.122069	0.591265	0.122069	0.78841		0.180618	0.57051	0.180618	0.793645		0.235486	0.725985	0.235486	0.804609		0.280912	0.171687	0.280912	0.271198		0.173015	0.466608	0.173015	0.736325		0.16141	0.740756	0.16141	0.794315		0.135077	0.677108	0.135077	0.797107		0.197213	0.421673	0.197213	0.741613
	0.122126	0.592246	0.122126	0.788363		0.180678	0.572597	0.180678	0.793672		0.235562	0.725058	0.235562	0.803943		0.281021	0.168401	0.281021	0.268392		0.173085	0.46735	0.173085	0.738832		0.161474	0.740764	0.161474	0.794296		0.13513	0.678199	0.13513	0.797488		0.197285	0.422077	0.197285	0.742422
	0.122181	0.591701	0.122181	0.787981		0.180743	0.57132	0.180743	0.793111		0.235653	0.725741	0.235653	0.803985		0.281151	0.166793	0.281151	0.265922		0.173163	0.465628	0.173163	0.738929		0.161531	0.742625	0.161531	0.795129		0.135187	0.678736	0.135187	0.798085		0.197341	0.421222	0.197341	0.742423
	0.122227	0.592158	0.122227	0.787394		0.180792	0.570279	0.180792	0.792294		0.235735	0.725819	0.235735	0.804232		0.281257	0.165536	0.281257	0.264034		0.17322	0.467628	0.17322	0.740292		0.16158	0.745306	0.16158	0.79689		0.135247	0.680166	0.135247	0.797838		0.197409	0.420766	0.197409	0.74294
	0.122272	0.593164	0.122272	0.787065		0.180855	0.570266	0.180855	0.792254		0.23584	0.725512	0.23584	0.804844		0.28135	0.164573	0.28135	0.262631		0.173288	0.469574	0.173288	0.740297		0.16164	0.745952	0.16164	0.797232		0.1353	0.680939	0.1353	0.797554		0.197488	0.422416	0.197488	0.744818
	0.122325	0.593725	0.122325	0.786794		0.180946	0.570953	0.180946	0.793387		0.235919	0.72501	0.235919	0.804718		0.281492	0.162336	0.281492	0.261546		0.173354	0.470285	0.173354	0.741818		0.161678	0.744268	0.161678	0.795812		0.135359	0.681406	0.135359	0.796668		0.197553	0.423949	0.197553	0.747236
	0.122374	0.594542	0.122374	0.787088		0.181004	0.572178	0.181004	0.794127		0.236013	0.724576	0.236013	0.804613		0.281619	0.161546	0.281619	0.261241		0.173419	0.468215	0.173419	0.740795		0.161746	0.744847	0.161746	0.795595		0.135418	0.681886	0.135418	0.796478		0.197602	0.421779	0.197602	0.745324
	0.122424	0.594408	0.122424	0.786762		0.18105	0.570143	0.18105	0.793613		0.236105	0.72355	0.236105	0.803605		0.281745	0.159849	0.281745	0.258048		0.173489	0.471324	0.173489	0.74298		0.161819	0.745629	0.161819	0.795381		0.135475	0.682177	0.135475	0.797277		0.197677	0.420221	0.197677	0.744873
	0.122473	0.593969	0.122473	0.786349		0.181137	0.569283	0.181137	0.792559		0.236165	0.723145	0.236165	0.803362		0.281853	0.158207	0.281853	0.254851		0.173556	0.472091	0.173556	0.743155		0.161867	0.745761	0.161867	0.795307		0.135521	0.68253	0.135521	0.797168		0.197753	0.42208	0.197753	0.746222
	0.122518	0.593746	0.122518	0.785483		0.181204	0.568591	0.181204	0.792584		0.236255	0.72145	0.236255	0.802396		0.281953	0.157437	0.281953	0.253413		0.173625	0.471992	0.173625	0.744158		0.161944	0.745947	0.161944	0.794998		0.135569	0.681741	0.135569	0.796226		0.197831	0.422001	0.197831	0.745612
	0.122558	0.594703	0.122558	0.785207		0.181265	0.569056	0.181265	0.792478		0.236348	0.720875	0.236348	0.802368		0.282064	0.152047	0.282064	0.248636		0.173686	0.468961	0.173686	0.741214		0.162003	0.746676	0.162003	0.795067		0.135606	0.683438	0.135606	0.796512		0.197892	0.42138	0.197892	0.745723
	0.122597	0.594252	0.122597	0.784421		0.181337	0.567451	0.181337	0.791549		0.236478	0.719537	0.236478	0.801092		0.282163	0.149725	0.282163	0.245513		0.173753	0.471507	0.173753	0.740351		0.162063	0.746674	0.162063	0.794279		0.135656	0.682581	0.135656	0.796033		0.197974	0.420807	0.197974	0.745169
	0.122638	0.592453	0.122638	0.783449		0.181398	0.568645	0.181398	0.791677		0.236559	0.71823	0.236559	0.799527		0.282234	0.150308	0.282234	0.244116		0.173806	0.472095	0.173806	0.742126		0.162128	0.74697	0.162128	0.795338		0.135712	0.684053	0.135712	0.797404		0.198086	0.42378	0.198086	0.746293
	0.122682	0.593047	0.122682	0.783887		0.18147	0.570683	0.18147	0.792734		0.236639	0.71779	0.236639	0.799575		0.282324	0.146802	0.282324	0.242152		0.173865	0.472269	0.173865	0.741934		0.162184	0.749663	0.162184	0.797225		0.135749	0.683618	0.135749	0.796853		0.198163	0.424476	0.198163	0.746292
	0.122727	0.592401	0.122727	0.783099		0.181556	0.569044	0.181556	0.792591		0.236749	0.717246	0.236749	0.799271		0.282446	0.143945	0.282446	0.237681		0.173931	0.472168	0.173931	0.740618		0.162228	0.751244	0.162228	0.798478		0.135787	0.683638	0.135787	0.796153		0.198246	0.424334	0.198246	0.745472
	0.122764	0.591245	0.122764	0.7821		0.181631	0.569985	0.181631	0.793156		0.236826	0.717356	0.236826	0.79933		0.282542	0.14053	0.282542	0.236261		0.17399	0.47184	0.17399	0.739812		0.162291	0.752252	0.162291	0.799631		0.135827	0.683495	0.135827	0.795636		0.198304	0.422684	0.198304	0.745164
	0.122806	0.589657	0.122806	0.781103		0.181689	0.571389	0.181689	0.793781		0.236907	0.716852	0.236907	0.799037		0.282637	0.137221	0.282637	0.233131		0.174057	0.471372	0.174057	0.738762		0.162359	0.75275	0.162359	0.79939		0.135887	0.684045	0.135887	0.795608		0.198378	0.420246	0.198378	0.744062
	0.122855	0.591456	0.122855	0.782052		0.181737	0.57266	0.181737	0.794351		0.237003	0.716792	0.237003	0.798753		0.28273	0.131812	0.28273	0.228379		0.174125	0.472835	0.174125	0.739861		0.16242	0.755774	0.16242	0.801363		0.135945	0.684017	0.135945	0.795804		0.198445	0.420735	0.198445	0.743874
	0.1229	0.58906	0.1229	0.780726		0.181833	0.574928	0.181833	0.796028		0.237091	0.715888	0.237091	0.79831		0.282824	0.129032	0.282824	0.224768		0.174181	0.472558	0.174181	0.738703		0.162485	0.757533	0.162485	0.802503		0.135987	0.684941	0.135987	0.797206		0.198526	0.421836	0.198526	0.74397
	0.122948	0.588417	0.122948	0.779607		0.181891	0.573921	0.181891	0.795957		0.237162	0.715074	0.237162	0.797021		0.282921	0.126205	0.282921	0.222246		0.174223	0.477247	0.174223	0.740479		0.162555	0.759059	0.162555	0.804093		0.136032	0.68436	0.136032	0.796433		0.198608	0.423283	0.198608	0.745145
	0.122995	0.58661	0.122995	0.777593		0.181939	0.576388	0.181939	0.797234		0.237235	0.715079	0.237235	0.797205		0.283021	0.12187	0.283021	0.217924		0.174282	0.476589	0.174282	0.739583		0.162605	0.760315	0.162605	0.804864		0.136084	0.684699	0.136084	0.796651		0.198679	0.423995	0.198679	0.74476
	0.123048	0.585974	0.123048	0.77724		0.182003	0.576426	0.182003	0.797382		0.237326	0.715313	0.237326	0.797508		0.283102	0.119407	0.283102	0.21372		0.174349	0.478756	0.174349	0.741132		0.162664	0.762171	0.162664	0.806382		0.136133	0.684797	0.136133	0.796184		0.198752	0.422964	0.198752	0.744219
	0.123078	0.584673	0.123078	0.776017		0.182063	0.575458	0.182063	0.797284		0.237399	0.717138	0.237399	0.798673		0.283206	0.116686	0.283206	0.211931		0.174412	0.479238	0.174412	0.740434		0.162726	0.763454	0.162726	0.807369		0.136184	0.682871	0.136184	0.795181		0.198833	0.422946	0.198833	0.743968
	0.123122	0.58493	0.123122	0.775469		0.182121	0.574759	0.182121	0.796636		0.237492	0.716705	0.237492	0.798113		0.283305	0.113963	0.283305	0.208489		0.174487	0.477607	0.174487	0.740618		0.162781	0.764761	0.162781	0.808362		0.136235	0.680812	0.136235	0.793965		0.198908	0.42333	0.198908	0.743989
	0.123169	0.584603	0.123169	0.775241		0.182201	0.576041	0.182201	0.796172		0.237581	0.716886	0.237581	0.797965		0.283389	0.11116	0.283389	0.205905		0.174547	0.478024	0.174547	0.740735		0.162827	0.765981	0.162827	0.809541		0.136281	0.68287	0.136281	0.794707		0.198971	0.420834	0.198971	0.742698
	0.123218	0.582988	0.123218	0.77449		0.182263	0.577423	0.182263	0.79611		0.23766	0.717158	0.23766	0.798062		0.283492	0.109793	0.283492	0.203797		0.174606	0.480391	0.174606	0.740943		0.162873	0.76815	0.162873	0.811195		0.136324	0.68283	0.136324	0.794571		0.199058	0.41861	0.199058	0.742065
	0.123263	0.58228	0.123263	0.774044		0.182358	0.573461	0.182358	0.794507		0.237743	0.719359	0.237743	0.799221		0.283598	0.107418	0.283598	0.202034		0.174681	0.483344	0.174681	0.741829		0.162946	0.769565	0.162946	0.812206		0.136369	0.684316	0.136369	0.794967		0.199137	0.41847	0.199137	0.743112
	0.123306	0.5797	0.123306	0.774222		0.1824	0.573982	0.1824	0.793978		0.237846	0.718103	0.237846	0.798483		0.28371	0.103112	0.28371	0.198371		0.17475	0.484591	0.17475	0.742537		0.163046	0.770716	0.163046	0.813182		0.136424	0.684222	0.136424	0.79478		0.199199	0.417288	0.199199	0.742628
	0.123352	0.57972	0.123352	0.773213		0.182486	0.573999	0.182486	0.793958		0.237932	0.717269	0.237932	0.798564		0.283811	0.100844	0.283811	0.196517		0.174813	0.489084	0.174813	0.744119		0.163086	0.771117	0.163086	0.813174		0.136473	0.684427	0.136473	0.79518		0.199261	0.414788	0.199261	0.7411
	0.123415	0.577622	0.123415	0.772725		0.182546	0.573755	0.182546	0.793455		0.238023	0.717103	0.238023	0.797867		0.283911	0.0972103	0.283911	0.192084		0.174883	0.489859	0.174883	0.742598		0.163131	0.77309	0.163131	0.814719		0.136521	0.681229	0.136521	0.79368		0.199349	0.412757	0.199349	0.740282
	0.123464	0.576594	0.123464	0.772156		0.182608	0.574343	0.182608	0.793417		0.238102	0.71727	0.238102	0.798091		0.284037	0.0942089	0.284037	0.189069		0.174946	0.491393	0.174946	0.743463		0.163203	0.772901	0.163203	0.814499		0.136585	0.680882	0.136585	0.792722		0.199426	0.412789	0.199426	0.740988
	0.123502	0.575656	0.123502	0.771625		0.182698	0.574956	0.182698	0.79411		0.238182	0.718302	0.238182	0.79895		0.284133	0.0904495	0.284133	0.185824		0.174989	0.491838	0.174989	0.743574		0.163268	0.772536	0.163268	0.813873		0.136638	0.681919	0.136638	0.792792		0.1995	0.410244	0.1995	0.739899
	0.12354	0.574509	0.12354	0.772308		0.182782	0.576107	0.182782	0.795478		0.238262	0.718618	0.238262	0.798924		0.284232	0.0880979	0.284232	0.182969		0.175068	0.494496	0.175068	0.744656		0.163345	0.774644	0.163345	0.815626		0.136693	0.681518	0.136693	0.79296		0.199585	0.411104	0.199585	0.740283
	0.123599	0.574091	0.123599	0.772227		0.182827	0.574985	0.182827	0.793877		0.238344	0.718454	0.238344	0.798325		0.284368	0.0841035	0.284368	0.18034		0.175138	0.494306	0.175138	0.743608		0.163405	0.775018	0.163405	0.816151		0.136742	0.680822	0.136742	0.79269		0.199649	0.412546	0.199649	0.741404
	0.123652	0.572017	0.123652	0.771443		0.182888	0.574792	0.182888	0.793772		0.238432	0.718861	0.238432	0.799505		0.284458	0.0797309	0.284458	0.177822		0.175195	0.497047	0.175195	0.745678		0.163451	0.776929	0.163451	0.818285		0.136795	0.682174	0.136795	0.793995		0.199714	0.412786	0.199714	0.742175
	0.123699	0.570516	0.123699	0.771115		0.182957	0.576545	0.182957	0.794531		0.238533	0.719948	0.238533	0.800259		0.284564	0.0751915	0.284564	0.176916		0.175253	0.496572	0.175253	0.746151		0.163497	0.779334	0.163497	0.81994		0.136847	0.680703	0.136847	0.794315		0.19978	0.412044	0.19978	0.742553
	0.123741	0.570525	0.123741	0.771442		0.183028	0.57569	0.183028	0.793617		0.238621	0.722837	0.238621	0.802061		0.28467	0.0712112	0.28467	0.172644		0.1753	0.499632	0.1753	0.746535		0.163552	0.78128	0.163552	0.821448		0.136891	0.680113	0.136891	0.795382		0.199842	0.413155	0.199842	0.742875
	0.123797	0.569331	0.123797	0.770822		0.183075	0.576013	0.183075	0.793263		0.238702	0.72487	0.238702	0.803065		0.284767	0.0694411	0.284767	0.170835		0.175347	0.498242	0.175347	0.74715		0.163626	0.782232	0.163626	0.822254		0.136934	0.682444	0.136934	0.796582		0.199894	0.411419	0.199894	0.741731
	0.12385	0.567463	0.12385	0.770421		0.183121	0.57708	0.183121	0.792908		0.238821	0.726474	0.238821	0.80433		0.284886	0.0677476	0.284886	0.167284		0.175422	0.498894	0.175422	0.746276		0.163676	0.782154	0.163676	0.82198		0.136981	0.681765	0.136981	0.796628		0.199968	0.411777	0.199968	0.742339
	0.123896	0.566298	0.123896	0.770343		0.183193	0.580264	0.183193	0.79409		0.238908	0.72585	0.238908	0.803616		0.284996	0.0663069	0.284996	0.165896		0.175488	0.500049	0.175488	0.745467		0.163714	0.781781	0.163714	0.822077		0.137023	0.679222	0.137023	0.795857		0.200033	0.410341	0.200033	0.740598
	0.123932	0.563045	0.123932	0.769596		0.183266	0.581906	0.183266	0.794503		0.239014	0.728197	0.239014	0.805127		0.285112	0.0644019	0.285112	0.163417		0.175549	0.500001	0.175549	0.745124		0.163777	0.782305	0.163777	0.822454		0.137071	0.67966	0.137071	0.796825		0.200109	0.4107	0.200109	0.740473
	0.123967	0.561293	0.123967	0.76884		0.183326	0.583615	0.183326	0.794844		0.239096	0.72812	0.239096	0.806435		0.285214	0.0646987	0.285214	0.162734		0.175652	0.501096	0.175652	0.745213		0.163841	0.781788	0.163841	0.822489		0.137114	0.678237	0.137114	0.795854		0.200162	0.411155	0.200162	0.741325
	0.124016	0.559702	0.124016	0.767598		0.183396	0.583771	0.183396	0.794444		0.239181	0.728648	0.239181	0.806221		0.285319	0.0604311	0.285319	0.157755		0.175743	0.499972	0.175743	0.744287		0.163885	0.783702	0.163885	0.824495		0.137162	0.679977	0.137162	0.79672		0.20022	0.411976	0.20022	0.741883
	0.12406	0.558981	0.12406	0.768018		0.183458	0.584174	0.183458	0.793607		0.239272	0.728499	0.239272	0.805977		0.285433	0.0574459	0.285433	0.152452		0.175794	0.498352	0.175794	0.74314		0.163944	0.786915	0.163944	0.827024		0.137213	0.68046	0.137213	0.797883		0.200281	0.413343	0.200281	0.741818
	0.124107	0.557103	0.124107	0.767313		0.183546	0.583782	0.183546	0.792749		0.239349	0.729698	0.239349	0.80728		0.285517	0.055592	0.285517	0.149687		0.175854	0.499275	0.175854	0.743664		0.164027	0.785727	0.164027	0.826677		0.137267	0.679978	0.137267	0.798236		0.200362	0.412671	0.200362	0.740241
	0.124142	0.556349	0.124142	0.767167		0.183619	0.584351	0.183619	0.793421		0.23943	0.73072	0.23943	0.808444		0.285612	0.0532373	0.285612	0.147804		0.175917	0.499053	0.175917	0.743269		0.164089	0.785868	0.164089	0.826831		0.137342	0.67988	0.137342	0.798583		0.200434	0.413706	0.200434	0.73991
	0.12418	0.556156	0.12418	0.76793		0.183711	0.584073	0.183711	0.793007		0.239487	0.731858	0.239487	0.808653		0.285719	0.0528625	0.285719	0.146709		0.175971	0.499749	0.175971	0.743373		0.164152	0.786191	0.164152	0.827123		0.137396	0.681983	0.137396	0.800303		0.200513	0.413744	0.200513	0.741603
	0.124213	0.555779	0.124213	0.768157		0.183784	0.585972	0.183784	0.7939		0.239557	0.732736	0.239557	0.809567		0.285808	0.0508356	0.285808	0.143179		0.176038	0.501695	0.176038	0.744018		0.164218	0.785784	0.164218	0.826566		0.137448	0.681979	0.137448	0.800476		0.200581	0.413782	0.200581	0.741964
	0.124264	0.55328	0.124264	0.767077		0.183845	0.588556	0.183845	0.794293		0.239633	0.733601	0.239633	0.810642		0.285929	0.0504419	0.285929	0.142388		0.176116	0.50205	0.176116	0.744612		0.16428	0.786755	0.16428	0.827738		0.137502	0.682344	0.137502	0.800702		0.200657	0.414388	0.200657	0.741979
	0.124308	0.551327	0.124308	0.766418		0.183929	0.587261	0.183929	0.793527		0.239727	0.734665	0.239727	0.811706		0.286048	0.0506574	0.286048	0.141757		0.176174	0.502087	0.176174	0.743802		0.164358	0.787571	0.164358	0.828393		0.137548	0.682307	0.137548	0.801084		0.200715	0.416046	0.200715	0.742066
	0.124347	0.549379	0.124347	0.76552		0.183981	0.585793	0.183981	0.793104		0.239808	0.733573	0.239808	0.810991		0.286159	0.046366	0.286159	0.138088		0.176233	0.501464	0.176233	0.743805		0.16445	0.786942	0.16445	0.828199		0.137584	0.682143	0.137584	0.801931		0.200785	0.415929	0.200785	0.742426
	0.124384	0.547601	0.124384	0.764502		0.184037	0.585882	0.184037	0.79262		0.239892	0.734963	0.239892	0.811569		0.286241	0.0416901	0.286241	0.136182		0.176304	0.50198	0.176304	0.744032		0.164489	0.788268	0.164489	0.829073		0.137637	0.68192	0.137637	0.801669		0.20085	0.417029	0.20085	0.742451
	0.124428	0.548215	0.124428	0.765291		0.184086	0.586961	0.184086	0.792837		0.239979	0.735127	0.239979	0.811606		0.286339	0.0398309	0.286339	0.133495		0.176367	0.503986	0.176367	0.74292		0.164524	0.787032	0.164524	0.828289		0.137684	0.681846	0.137684	0.802259		0.200908	0.418297	0.200908	0.742414
	0.124469	0.547907	0.124469	0.764727		0.184153	0.585992	0.184153	0.79217		0.240068	0.734174	0.240068	0.810054		0.286445	0.0393694	0.286445	0.131475		0.176434	0.505453	0.176434	0.743991		0.164589	0.786965	0.164589	0.828		0.137722	0.681783	0.137722	0.802546		0.20099	0.417738	0.20099	0.742402
	0.124506	0.546612	0.124506	0.763853		0.184246	0.587459	0.184246	0.792947		0.240166	0.734438	0.240166	0.810122		0.286546	0.0368338	0.286546	0.12734		0.176496	0.506418	0.176496	0.744068		0.164643	0.786077	0.164643	0.827692		0.137781	0.683967	0.137781	0.803726		0.201054	0.416144	0.201054	0.741583
	0.12454	0.545201	0.12454	0.763397		0.184325	0.589703	0.184325	0.792992		0.240267	0.734002	0.240267	0.810361		0.286641	0.0361032	0.286641	0.125404		0.176565	0.508486	0.176565	0.743896		0.164711	0.78612	0.164711	0.827732		0.137839	0.686019	0.137839	0.804857		0.201122	0.416403	0.201122	0.741811
	0.124583	0.546034	0.124583	0.764279		0.18441	0.589323	0.18441	0.792946		0.240341	0.734935	0.240341	0.810622		0.286714	0.0327604	0.286714	0.121679		0.17663	0.508843	0.17663	0.743614		0.164812	0.78747	0.164812	0.828441		0.1379	0.685176	0.1379	0.804093		0.201206	0.415323	0.201206	0.741738
	0.124642	0.545649	0.124642	0.764483		0.184475	0.587068	0.184475	0.791248		0.240433	0.734445	0.240433	0.81041		0.286832	0.0322733	0.286832	0.120365		0.176696	0.507818	0.176696	0.74307		0.164882	0.787944	0.164882	0.829274		0.137958	0.685567	0.137958	0.804034		0.201282	0.417119	0.201282	0.74226
	0.124696	0.543223	0.124696	0.762886		0.184544	0.586266	0.184544	0.789987		0.240521	0.736018	0.240521	0.81078		0.286959	0.0307985	0.286959	0.118315		0.176746	0.509268	0.176746	0.743982		0.164931	0.788268	0.164931	0.829831		0.138006	0.68743	0.138006	0.806009		0.20138	0.416481	0.20138	0.742194
	0.124745	0.543351	0.124745	0.762141		0.184624	0.588598	0.184624	0.790059		0.240608	0.736347	0.240608	0.811816		0.287031	0.0266092	0.287031	0.114523		0.176803	0.511317	0.176803	0.745843		0.164966	0.787965	0.164966	0.829074		0.138054	0.688367	0.138054	0.807157		0.201444	0.415441	0.201444	0.743103
	0.124788	0.541447	0.124788	0.760525		0.184656	0.589099	0.184656	0.79051		0.240675	0.738915	0.240675	0.813204		0.287132	0.0255113	0.287132	0.11289		0.176868	0.506935	0.176868	0.744487		0.165023	0.789094	0.165023	0.829811		0.138099	0.68852	0.138099	0.807308		0.201518	0.414238	0.201518	0.742733
	0.12483	0.541795	0.12483	0.760679		0.184686	0.589475	0.184686	0.790875		0.24077	0.73972	0.24077	0.813667		0.287237	0.0227456	0.287237	0.109577		0.176919	0.504842	0.176919	0.743882		0.165072	0.78843	0.165072	0.82954		0.138138	0.686559	0.138138	0.806632		0.201609	0.415389	0.201609	0.742115
	0.124879	0.540255	0.124879	0.760047		0.184743	0.592144	0.184743	0.790998		0.240856	0.741541	0.240856	0.815124		0.287331	0.0217899	0.287331	0.109005		0.176975	0.505446	0.176975	0.744171		0.165108	0.788552	0.165108	0.830042		0.138186	0.684786	0.138186	0.805215		0.201686	0.415239	0.201686	0.742403
	0.124917	0.540768	0.124917	0.760022		0.184811	0.590511	0.184811	0.790989		0.240936	0.744271	0.240936	0.817183		0.287434	0.018943	0.287434	0.105708		0.177041	0.503602	0.177041	0.743774		0.165155	0.788286	0.165155	0.830202		0.138228	0.686251	0.138228	0.80619		0.20176	0.415526	0.20176	0.743052
	0.124963	0.540369	0.124963	0.760235		0.18485	0.59027	0.18485	0.790139		0.241025	0.74601	0.241025	0.818553		0.287554	0.0180472	0.287554	0.105743		0.177111	0.503024	0.177111	0.743905		0.165209	0.789179	0.165209	0.83054		0.138277	0.685295	0.138277	0.806049		0.201822	0.417913	0.201822	0.744252
	0.125006	0.541147	0.125006	0.759854		0.184892	0.590701	0.184892	0.790267		0.241117	0.746158	0.241117	0.818171		0.287664	0.015344	0.287664	0.102158		0.177167	0.502326	0.177167	0.743707		0.165258	0.78843	0.165258	0.830239		0.138322	0.686103	0.138322	0.806676		0.201889	0.419089	0.201889	0.745072
	0.125047	0.541175	0.125047	0.759836		0.184948	0.588476	0.184948	0.78856		0.241211	0.745663	0.241211	0.817526		0.287752	0.0152538	0.287752	0.101994		0.177238	0.502774	0.177238	0.744008		0.165315	0.789573	0.165315	0.830836		0.138358	0.684391	0.138358	0.806125		0.201964	0.421874	0.201964	0.74681
	0.125086	0.541096	0.125086	0.760466		0.185038	0.589184	0.185038	0.789549		0.241301	0.744697	0.241301	0.817437		0.287847	0.0128564	0.287847	0.0998953		0.177295	0.503784	0.177295	0.745661		0.165368	0.789372	0.165368	0.830771		0.138396	0.684099	0.138396	0.806615		0.202029	0.421222	0.202029	0.746564
	0.125127	0.541365	0.125127	0.760814		0.185111	0.592365	0.185111	0.790985		0.24139	0.745644	0.24139	0.817749		0.287926	0.00918056	0.287926	0.0984373		0.177347	0.500177	0.177347	0.744275		0.165413	0.78919	0.165413	0.83082		0.138441	0.685674	0.138441	0.80776		0.202092	0.424603	0.202092	0.747995
	0.125165	0.54173	0.125165	0.760565		0.185154	0.593338	0.185154	0.791116		0.24147	0.743576	0.24147	0.816634		0.28799	0.00870649	0.28799	0.0980811		0.177408	0.500455	0.177408	0.744209		0.165458	0.787656	0.165458	0.8299		0.138486	0.68514	0.138486	0.806773		0.202162	0.424782	0.202162	0.747929
	0.125207	0.542424	0.125207	0.760658		0.185192	0.593981	0.185192	0.791331		0.241545	0.742911	0.241545	0.816405		0.288074	0.00621241	0.288074	0.0966232		0.177459	0.499589	0.177459	0.744732		0.165511	0.78716	0.165511	0.829455		0.138526	0.683621	0.138526	0.806542		0.202215	0.42438	0.202215	0.746319
	0.125253	0.544359	0.125253	0.761219		0.185284	0.593682	0.185284	0.791247		0.241622	0.741919	0.241622	0.815516		0.288189	0.00431744	0.288189	0.0957915		0.177513	0.50017	0.177513	0.744945		0.165595	0.7878	0.165595	0.830317		0.138578	0.683497	0.138578	0.805894		0.202276	0.426806	0.202276	0.747048
	0.125298	0.544069	0.125298	0.761447		0.185339	0.596878	0.185339	0.793025		0.241708	0.739948	0.241708	0.814235		0.28828	0.00313532	0.28828	0.0949673		0.177567	0.500368	0.177567	0.74435		0.165663	0.786642	0.165663	0.829859		0.138634	0.683539	0.138634	0.805749		0.202334	0.427465	0.202334	0.747445
	0.125341	0.544813	0.125341	0.762406		0.185377	0.598167	0.185377	0.793965		0.241799	0.740896	0.241799	0.814895		0.288385	0.0010168	0.288385	0.0935506		0.177612	0.500123	0.177612	0.742684		0.165699	0.786963	0.165699	0.83034		0.138675	0.681288	0.138675	0.80432		0.202393	0.429348	0.202393	0.749239
	0.125385	0.544875	0.125385	0.762428		0.185429	0.599649	0.185429	0.793624		0.2419	0.740693	0.2419	0.814069		0.288488	-0.000830693	0.288488	0.0919273		0.177659	0.502006	0.177659	0.743546		0.165735	0.786444	0.165735	0.829682		0.138721	0.682466	0.138721	0.804441		0.202453	0.430331	0.202453	0.749455
	0.125426	0.545695	0.125426	0.762622		0.185503	0.600402	0.185503	0.794692		0.241968	0.739942	0.241968	0.814023		0.288593	-0.00219076	0.288593	0.088864		0.177731	0.501246	0.177731	0.743348		0.165777	0.786505	0.165777	0.829846		0.138767	0.681041	0.138767	0.802487		0.202532	0.431538	0.202532	0.74973
	0.125476	0.547864	0.125476	0.763267		0.185553	0.601595	0.185553	0.795095		0.242038	0.737758	0.242038	0.812025		0.288708	-0.00333815	0.288708	0.0861722		0.177791	0.502248	0.177791	0.74222		0.165846	0.785884	0.165846	0.829586		0.138813	0.681897	0.138813	0.803475		0.202601	0.43234	0.202601	0.749658
	0.125516	0.547965	0.125516	0.762545		0.18562	0.602383	0.18562	0.795842		0.242109	0.735139	0.242109	0.809903		0.288792	-0.0039485	0.288792	0.0855568		0.177863	0.502675	0.177863	0.741918		0.165912	0.784037	0.165912	0.82822		0.138864	0.681897	0.138864	0.804228		0.20266	0.432529	0.20266	0.749891
	0.12555	0.5488	0.12555	0.763259		0.185714	0.604016	0.185714	0.796466		0.242185	0.734105	0.242185	0.809078		0.288886	-0.00498364	0.288886	0.0833498		0.177938	0.504167	0.177938	0.743608		0.165956	0.785614	0.165956	0.830128		0.138921	0.681473	0.138921	0.804271		0.202747	0.43345	0.202747	0.751144
	0.125596	0.55033	0.125596	0.763454		0.185796	0.605665	0.185796	0.797073		0.242292	0.735194	0.242292	0.809307		0.288983	-0.00751594	0.288983	0.0811625		0.178007	0.503745	0.178007	0.743205		0.16601	0.785117	0.16601	0.829366		0.138968	0.681767	0.138968	0.804282		0.202827	0.436696	0.202827	0.752851
	0.12564	0.550918	0.12564	0.764386		0.185865	0.60617	0.185865	0.798005		0.242375	0.736738	0.242375	0.810095		0.289082	-0.00713021	0.289082	0.0796245		0.178069	0.508269	0.178069	0.743914		0.16609	0.784763	0.16609	0.828789		0.139017	0.680973	0.139017	0.803562		0.20289	0.439365	0.20289	0.755037
	0.125688	0.552388	0.125688	0.765562		0.185951	0.60611	0.185951	0.797831		0.242458	0.735596	0.242458	0.809096		0.289192	-0.0045361	0.289192	0.0810415		0.178113	0.507427	0.178113	0.74434		0.166185	0.784469	0.166185	0.828207		0.139063	0.680775	0.139063	0.803927		0.202959	0.43989	0.202959	0.755827
	0.125734	0.551083	0.125734	0.76518		0.186022	0.60776	0.186022	0.79784		0.242522	0.734011	0.242522	0.808662		0.289282	-0.00265792	0.289282	0.0834811		0.178166	0.505229	0.178166	0.743892		0.166256	0.784018	0.166256	0.8281		0.139115	0.681338	0.139115	0.803828		0.203031	0.441041	0.203031	0.755722
	0.125773	0.552244	0.125773	0.764826		0.18607	0.609237	0.18607	0.79902		0.242601	0.734538	0.242601	0.808391		0.289391	-0.00429123	0.289391	0.0839264		0.178213	0.505345	0.178213	0.743744		0.166293	0.783549	0.166293	0.827941		0.139165	0.683015	0.139165	0.803614		0.203094	0.440484	0.203094	0.755954
[truncated: 44,406 more rows]
